# Supplementary material for: PEA15 loss of function and defective cerebral development in the domestic cat
Source: PLoS Genet. 2020 Dec 8;16(12):e1008671. doi: 10.1371/journal.pgen.1008671 (PMC7723247; doi:10.1371/journal.pgen.1008671)
Supplement: S5 Table — See excel file. Summary statistics are listed for each gene, and counts per million are listed for each cat, with exclusion criteria for cats not included in summary statistics noted. (XLSX) [file pgen.1008671.s005.xlsx]

## Sheet: Table S4
S5 Table. RNA-seq counts and differentially expressed genes. Summary statistics are listed for each gene, and counts per million are listed for each cat, with exclusion criteria for cats not included in summary statistics noted.
						Exclusion Reason:			Seizure	PCA Outlier				Kitten	Kitten	Kitten				PCA Outlier
						Cat ID:	10-670	10-732	10-471	10-267	10-879	10-877	10-792	10-481	10-499	10-742	10-774	11-1044	8-1344	7-747	7-734
						Cat Name:	Fettucini	Pammi	Picasso	Raz	Eljay	Hogan	JumpingBean	Pamploma	Precious	Shrimp	Smoky	Dora	Kory	Mills	TomatoSoup
						PEA15 Genotype:	CAR	CAR	CAR	CAR	MUT	MUT	MUT	MUT	MUT	MUT	MUT	NOR	NOR	NOR	NOR
						Counts Per Million:	CPM	CPM	CPM	CPM	CPM	CPM	CPM	CPM	CPM	CPM	CPM	CPM	CPM	CPM	CPM
Gene Name	log2FoldChange (Normal & Carrier) vs. Mutant	Log2 Fold Change Standard Error	Test Statistic	Raw p Value	FDR-Adjusted p value	Normal alone vs. Mutant p<0.05	CAR-Fettucini	CAR-Pammi	CAR-Picasso	CAR-Raz	MUT-Eljay	MUT-Hogan	MUT-JumpingBean	MUT-Pamploma	MUT-Precious	MUT-Shrimp	MUT-Smoky	NOR-Dora	NOR-Kory	NOR-Mills	NOR-TomatoSoup
GPR34	-0.814244	0.116397	-6.99544	2.64436e-12	2.56863e-08	1	21.4682	22.8009	7.61596	28.2853	9.75355	12.8363	12.0874	29.504	13.4623	18.5263	10.2067	20.0599	22.5724	18.7925	20.1775
RASGRP3	-1.0674	0.15262	-6.99382	2.6751e-12	2.56863e-08	1	11.5921	12.3752	96.843	34.8501	4.90402	5.63101	4.24007	35.5499	5.36935	4.21419	7.91539	15.8602	17.9541	15.5022	17.6483
NAALADL1	1.05628	0.156679	6.74168	1.56568e-11	1.00224e-07	1	2.13631	2.11904	0.641344	1.94512	5.39442	5.32827	4.17679	1.3301	1.63415	1.14443	5.2075	1.33403	1.45294	2.08805	1.96716
CD1H11orf74	-1.12483	0.175713	-6.40151	1.53851e-10	7.38641e-07	1	4.83297	2.11904	4.40924	3.80919	0.653869	1.57426	0.506277	6.65048	4.59118	2.42349	0.694333	3.85388	4.56637	4.99867	5.33944
ASGR1	-1.03722	0.176075	-5.89078	3.84388e-09	1.47636e-05	1	1.40086	1.61047	0.962017	1.13465	0.435913	0.302743	0.379708	2.17652	0.155633	0.282741	0.2083	1.43285	2.1794	0.632743	2.07957
COL6A5	0.889823	0.163129	5.45471	4.9052e-08	0.000156999	1	1.22575	0.847617	2.0042	0.567327	6.42971	6.41814	0.759416	4.23213	6.53659	9.29006	10.8316	0.790539	0.778359	2.15132	0.281023
PEX5L	-0.663942	0.128743	-5.15711	2.50794e-07	0.000688036	1	521.33	687.417	185.108	615.955	344.208	299.594	281.237	138.451	540.981	471.1	445.831	608.764	525.34	392.87	593.072
COL4A5	0.89565	0.174643	5.12847	2.92113e-07	0.000701217	1	1.12069	1.86476	3.52739	0.97256	3.37832	2.42194	4.05022	13.7846	1.8676	9.55934	3.81883	1.1364	0.622687	4.04955	0.730661
DUSP16	-0.58789	0.119323	-4.9269	8.35465e-07	0.0017827	1	28.2974	39.838	115.442	73.3472	24.6836	20.3443	22.8458	49.8182	19.6876	26.9816	26.3846	35.8707	39.8001	54.7955	41.3666
KIAA1755	0.851264	0.175704	4.84488	1.26688e-06	0.00243292	1	2.17133	1.78	4.56958	1.53989	4.79504	3.20907	8.227	8.70609	1.94541	10.973	4.3743	1.58108	0.518906	6.70707	0.899275
LOC102901461	0.730198	0.159588	4.57552	4.75049e-06	0.0082935	0	3.95743	4.66189	4.81008	10.2119	9.59008	9.50612	10.1255	4.47396	9.10454	7.44551	4.5826	4.0021	4.15125	6.45397	4.21535
WDR86	0.792354	0.175926	4.50392	6.67123e-06	0.0106762	1	7.14439	5.7638	44.6536	11.6707	11.4427	25.612	17.0869	14.0265	9.10454	22.4442	7.84596	7.21367	4.20314	7.52964	2.69782
COL3A1	0.756818	0.174202	4.34449	1.39597e-05	0.0180193	1	3.64224	8.22189	9.7805	2.26931	14.2761	8.77954	25.7569	37.0009	8.09293	55.8346	9.58179	4.99028	2.80209	7.65619	1.46132
MFRP	0.743486	0.170936	4.3495	1.36446e-05	0.0180193	0	0.280172	0.254285	6.57378	3.48501	0.708358	1.15042	2.27825	53.9294	1.08943	0.309669	1.6664	0.395269	0.518906	0.88584	0.505842
STRA6	0.653789	0.150549	4.34269	1.40746e-05	0.0180193	0	0.105064	0	4.40924	0.162093	1.03529	0.42384	0.632846	1.45101	0	1.42717	0.555466	0.0988173	0.103781	4.87212	0.168614
COL1A1	0.749603	0.174186	4.30347	1.6814e-05	0.020181	1	8.19503	11.1885	33.2697	4.13338	19.7251	19.4361	42.021	52.7202	11.05	78.5077	13.8172	7.36189	3.68423	14.6796	2.13578
CTXN3	-0.604401	0.143373	-4.21559	2.4913e-05	0.0281429	0	56.2795	55.4342	8.17714	13.5348	23.8117	22.8873	36.3254	6.89232	24.9013	26.6584	36.3136	39.5763	50.4895	21.7031	44.8513
LUM	0.728373	0.17341	4.2003	2.66565e-05	0.0284395	0	2.41648	5.93332	16.5146	2.99873	6.64767	6.84198	28.1617	17.5331	3.03485	33.0134	11.3176	5.33614	3.94368	8.03583	1.96716
CRYGA	0.591376	0.142487	4.15038	3.31927e-05	0.0335491	0	0.105064	0	0.0801681	0.567327	1.85263	1.08987	0.253139	0.120918	0.778166	0.498163	0.763766	0.247043	0	0.569468	0.168614
SH3D21	0.722541	0.175797	4.1101	3.95487e-05	0.0361663	0	7.59967	3.39047	3.68773	2.26931	20.1065	14.4711	35.0597	9.91526	10.5052	6.17991	9.02633	7.01603	9.65165	4.6823	3.70951
MARCH11	0.626424	0.152109	4.11827	3.81731e-05	0.0361663	0	2.06627	2.11904	1.04218	3.97129	4.08668	3.81456	3.41737	2.66019	3.03485	2.67931	3.61053	2.2728	2.1794	1.64513	1.96716
ABCB11	-0.72049	0.176066	-4.09217	4.27362e-05	0.0368116	1	1.64601	1.61047	0.240504	0	0.653869	0.726582	0.506277	0	0.855983	0.727048	0.763766	1.03758	2.33508	0.379646	2.75403
COL6A1	0.718477	0.176079	4.08043	4.49531e-05	0.0368116	1	13.8335	21.5295	64.5353	15.3178	25.1195	30.2137	59.5509	62.7564	12.6841	88.9826	22.4964	12.5992	7.26468	18.1597	6.07011
PEA15	-0.615326	0.150998	-4.07505	4.60049e-05	0.0368116	1	684.04	542.051	1002.9	1025.08	449.917	564.736	533.49	466.864	339.125	285.232	431.806	840.886	1180.51	1246.38	1033.21
NET1	0.654448	0.162661	4.02339	5.7367e-05	0.0440671	0	31.8696	53.6542	46.4173	20.0185	48.9312	84.2836	64.2339	43.8932	70.9687	68.7599	104.636	40.0704	30.8749	18.4128	44.7951
SYTL2	-0.442198	0.11199	-3.94855	7.86261e-05	0.057574	0	32.7451	39.5837	9.86067	20.0185	24.0297	28.6395	25.0607	29.6249	36.2625	28.0587	33.3974	38.5882	38.2434	22.0194	40.636
NFATC4	0.693384	0.175915	3.94158	8.09465e-05	0.057574	1	0.840516	1.1019	0.40084	1.05361	1.74365	2.36139	2.97438	1.81377	0.778166	3.15054	1.59697	0.790539	0.570796	1.26549	0.562047
LAMB2	0.522812	0.133603	3.91316	9.10943e-05	0.0624776	1	24.1298	21.0209	58.1218	16.1283	40.3764	39.4776	29.6805	68.6813	29.8816	43.0439	31.1061	23.8644	21.0157	32.8393	16.6366
THBS1	0.679758	0.174314	3.89963	9.63415e-05	0.063798	0	8.19503	10.8495	259.744	1.45884	17.4365	10.4749	38.4138	8.94792	21.7108	32.3671	16.664	10.7217	6.64199	5.88451	9.77961
GM2A	-0.390769	0.101681	-3.8431	0.000121489	0.0777689	1	54.3183	60.8589	129.872	80.3172	46.2068	51.1635	44.1727	115.114	41.7097	39.126	46.8675	60.0315	70.2079	54.5424	71.3237
TTR	0.568124	0.148976	3.81352	0.000137	0.0815838	0	1.54095	4.83142	184.306	23.4225	6.37522	3.93565	14.6188	1287.29	3.57956	1.7503	42.3543	2.22339	3.321	9.74424	3.48469
ISYNA1	0.613069	0.161002	3.80783	0.000140193	0.0815838	1	14.4639	21.5295	35.5144	18.8839	28.9882	47.0462	26.3264	28.4157	23.8119	73.3645	24.7182	19.0717	14.2699	17.2739	12.1964
CFI	0.652737	0.171162	3.81355	0.000136982	0.0815838	0	21.3631	35.5999	51.6282	18.5597	46.0433	46.3802	84.6116	78.3548	30.0372	136.362	31.8004	29.2005	15.4634	33.219	25.3483
GLDC	0.580694	0.152829	3.79963	0.000144914	0.0818506	0	8.54525	8.89998	72.4719	2.91768	20.161	14.0473	15.6946	6.89232	15.1742	11.9424	8.81803	8.69593	8.45816	13.2876	8.48691
KIF19	0.622133	0.166143	3.74456	0.000180711	0.0983233	0	1.71605	2.54285	3.36706	5.91641	5.28544	3.39072	5.31591	16.0821	4.35773	6.48958	4.51316	3.4092	2.43886	9.80751	2.4168
KCNIP3	0.421392	0.112684	3.73959	0.000184318	0.0983233	0	146.67	135.703	127.708	78.4532	182.375	193.876	235.862	130.108	153.065	165.242	158.169	130.044	133.722	70.2977	121.964
ITPRIPL1	-0.622498	0.167898	-3.70759	0.000209241	0.108602	1	13.5183	18.6476	50.4257	62.568	8.88172	12.1703	16.5173	22.8535	4.27991	5.81639	12.8452	23.5679	32.0684	29.6756	34.5097
PRKCQ	-0.602018	0.163219	-3.68841	0.000225658	0.11404	1	16.4601	25.0047	11.0632	28.5284	9.80804	15.016	18.226	28.7785	11.7503	20.3843	16.0391	38.8352	24.0253	23.7911	30.8002
SBSPON	-0.574744	0.156853	-3.66422	0.000248097	0.122165	0	2.97683	3.81428	1.44302	5.43013	1.96161	1.9981	2.21496	12.2127	2.10105	1.69645	2.01357	2.91511	4.20314	6.26415	3.31608
SLC38A5	0.434055	0.119464	3.63336	0.00027975	0.134308	0	11.4871	9.7476	4.72992	13.6158	19.943	19.1939	16.897	22.2489	14.7073	9.7613	15.1365	13.0933	13.8548	10.2504	12.9271
GPX8	0.628466	0.173341	3.62561	0.000288279	0.135027	0	0.350215	0.423809	2.80588	0.324187	1.08978	1.33207	1.45555	4.11121	1.8676	2.16768	0.833199	0.691721	0.467015	1.20221	0.224819
CD1H11orf94	0.636859	0.176075	3.61697	0.00029807	0.136289	1	6.75915	7.9676	30.7845	4.53861	13.5133	26.157	13.2898	12.9382	14.4739	5.35861	16.8029	4.74323	4.35881	3.79646	4.32776
MYBPC2	0.630755	0.174739	3.6097	0.00030655	0.136906	0	0.980602	0.593332	10.4218	1.94512	1.96161	4.29895	1.89854	2.66019	1.01162	0.915542	1.0415	0.592904	0.985921	0.88584	1.06789
LOC102899266	-0.626411	0.175322	-3.57292	0.00035302	0.138201	0	1.2958	1.35619	0.641344	1.05361	0.871826	0.726582	0.569562	2.17652	2.49013	0.929006	0.763766	1.67989	1.34915	2.2146	1.79855
NTM	0.395386	0.110333	3.58357	0.000338935	0.138201	0	171.36	178.847	214.369	195.16	260.839	257.392	247.38	173.759	237.418	250.522	187.817	167.644	164.701	169.385	197.953
LOC102900513	0.479263	0.134185	3.57166	0.000354725	0.138201	0	19.7871	27.4628	11.5442	22.531	43.8637	37.9639	33.0979	17.1703	36.3404	22.3769	45.0622	23.3703	27.2426	20.5009	25.5731
GGT5	0.624642	0.173937	3.5912	0.000329154	0.138201	0	2.13631	2.8819	10.502	5.43013	5.72136	8.29515	6.70817	12.8173	3.57956	5.34515	3.5411	3.70565	3.321	3.923	1.46132
EIF2S3	-0.469412	0.131266	-3.57603	0.00034885	0.138201	0	98.9708	120.701	113.919	120.111	70.5634	79.4397	74.5493	77.5083	91.3567	106.243	72.2106	118.828	78.4586	84.5344	137.083
KDM6A	-0.514119	0.144095	-3.56792	0.000359822	0.138201	0	25.6357	28.5647	20.042	26.5023	25.3919	14.1684	15.8212	16.8076	34.2393	25.1774	21.5243	34.7343	25.3226	27.5243	30.3505
AGMO	-0.628374	0.176054	-3.56922	0.000358051	0.138201	1	4.41271	7.54379	7.45563	16.6956	1.79814	2.54304	4.80963	13.18	1.4007	0.875151	5.2075	6.76899	12.7132	16.4513	12.1964
PKHD1L1	-0.585331	0.165266	-3.54175	0.000397482	0.149671	0	15.4445	18.9019	2.80588	2.59349	8.44581	6.2365	8.41686	3.3857	14.1626	7.47244	14.7199	23.7656	14.6331	28.0938	14.5008
FGFR4	0.579946	0.164621	3.52291	0.000426843	0.151798	1	7.17941	8.39141	14.4302	8.3478	12.2056	14.7738	18.2893	16.0821	6.45878	12.279	10.901	6.76899	4.30692	5.06194	7.92486
CCDC82	-0.411499	0.116574	-3.52995	0.000415646	0.151798	0	51.5867	60.4351	23.0082	23.3414	33.2384	33.6044	40.5655	34.5825	45.834	40.6608	43.2569	47.3829	48.0507	36.1929	54.3499
HLF	-0.516653	0.14647	-3.52736	0.000419733	0.151798	0	161.484	191.816	51.4679	162.661	84.785	118.493	83.9154	86.4563	152.365	136.106	138.589	194.67	135.85	76.8782	178
FABP7	0.612002	0.174014	3.51696	0.000436512	0.152414	0	11.452	18.3085	43.0502	17.9924	59.0117	36.0264	29.9969	50.4227	24.59	28.0317	15.3448	15.3661	19.9779	17.1473	21.2454
LIMK2	0.346504	0.0986802	3.51138	0.000445782	0.152871	0	23.0441	22.038	82.8136	27.88	32.8024	36.5108	32.4017	49.0927	33.539	18.3243	28.8842	24.3091	26.6718	41.2548	24.6739
NEU2	-0.612937	0.175333	-3.49585	0.000472563	0.159212	0	2.03125	2.96666	1.12235	0	1.08978	1.21097	1.26569	0.604589	2.02323	4.73928	0.486033	4.99028	1.50483	2.72079	2.69782
LOC102899398	-0.614331	0.176079	-3.48895	0.000484917	0.160558	0	4.44773	3.55999	2.08437	2.59349	1.41672	0.666034	1.83525	2.17652	1.16725	2.59852	2.77733	5.1385	2.12751	5.37831	3.37228
LOC102900202	-0.492751	0.142191	-3.46542	0.000529408	0.172318	1	0.490301	0.423809	1.7637	0.0810466	0.381424	0.0605485	0.506277	0.120918	1.8676	1.58873	0	4.89146	3.47667	2.78407	2.69782
ANXA13	0.546228	0.158416	3.44807	0.000564601	0.18071	0	0.105064	0.169523	0.801681	0.324187	1.79814	1.51371	1.13912	5.19947	0.933799	1.95226	0.763766	0.889356	0.415125	0.379646	0.281023
MDFI	0.563131	0.163788	3.43818	0.000585647	0.184373	0	0.210129	0.339047	0.40084	0.48628	1.25325	1.15042	0.569562	0.967343	0.311266	0.713584	0.555466	0.148226	0.415125	0.949114	0.112409
TMEM30B	-0.574222	0.167659	-3.42495	0.000614912	0.190464	0	10.4014	9.49331	4.64975	26.9075	3.92322	3.08798	4.74635	16.8076	3.81301	2.28886	4.51316	7.21367	4.56637	8.03583	6.46354
KLK6	-0.601592	0.175882	-3.42042	0.000625244	0.19059	1	67.5915	109.004	564.704	659.396	47.1876	75.8068	77.9667	240.868	14.6295	21.9865	111.718	155.094	262.307	279.862	356.956
FANCE	0.450639	0.132947	3.3896	0.000699948	0.210028	0	6.72413	7.88284	6.09277	8.10466	11.5517	11.8675	11.4545	9.18976	9.80489	8.92654	9.51236	5.87963	8.71762	8.79512	6.91318
IGFBP6	0.53685	0.158729	3.38218	0.000719135	0.211862	1	22.6589	20.0885	21.1644	1.53989	25.5554	30.0321	48.0963	30.8341	17.3531	71.0353	24.2322	13.1427	18.3693	12.2119	16.8614
TXLNG	-0.33282	0.0985036	-3.37876	0.000728124	0.211862	0	25.5307	27.5476	28.9407	24.2329	22.613	21.0103	22.7192	20.7979	28.87	23.104	22.5658	31.0286	24.648	28.4101	30.9126
EPHX3	-0.458734	0.136307	-3.36544	0.000764205	0.212693	0	6.89924	6.61141	8.81849	11.4276	4.90402	6.05485	5.69562	13.0591	4.51336	5.06241	5.6241	7.36189	8.8214	10.8199	10.0606
CALB2	0.580112	0.172264	3.36757	0.000758329	0.212693	1	21.223	17.0371	12.8269	138.185	42.0111	20.6471	24.3013	300.844	18.0535	18.9167	20.1357	12.2533	9.9111	77.511	11.4095
COL4A6	0.590724	0.175428	3.36733	0.000759008	0.212693	0	0.595365	0.762855	3.28689	0.405233	1.58018	1.08987	1.96182	19.3469	0.622533	2.61199	1.31923	0.790539	0.311343	2.59424	0.337228
CB2H6orf165	0.587803	0.175504	3.34922	0.000810396	0.222326	0	0.840516	0.593332	1.20252	0.405233	3.26935	1.39262	2.08839	0.725507	0.855983	0.713584	0.972066	0.74113	0.985921	2.84734	0.618251
DNAJB5	0.513139	0.154448	3.32241	0.00089245	0.241389	0	34.6012	29.6666	28.62	19.9375	87.8909	58.7926	44.9321	20.9188	80.0733	69.1773	61.0319	52.5708	41.8757	35.4336	33.4418
INHBA	0.580699	0.175443	3.30989	0.000933325	0.248938	0	3.01185	3.30571	4.0084	2.83663	9.26315	5.20717	7.59416	4.35304	4.27991	6.09913	2.36073	2.32221	3.42478	2.59424	2.19198
PCSK2	-0.327495	0.0995645	-3.28927	0.00100447	0.264244	0	167.158	159.352	19.3205	151.152	112.302	129.574	137.518	106.408	180.846	149.476	115.398	166.606	131.854	91.6844	154.169
APLN	-0.437831	0.133887	-3.27014	0.00107493	0.275238	0	14.2537	14.579	36.7971	21.5584	8.39132	11.0804	10.8217	15.9612	12.5285	10.0036	13.6784	14.625	17.539	22.2725	18.3789
TCP11	0.537863	0.164387	3.27192	0.00106819	0.275238	0	0.490301	1.1019	1.60336	2.02617	1.14427	2.72468	1.39226	0.120918	2.72358	1.02325	2.22186	0.345861	0.311343	2.08805	1.1803
ZIC1	0.569325	0.174485	3.26289	0.00110282	0.278666	1	4.16756	6.35713	4.81008	126.676	9.20866	8.71899	6.64489	51.2692	2.64576	12.3329	5.76296	2.66807	2.90587	45.7473	1.85475
LOC101087880	0.568036	0.175989	3.22769	0.00124795	0.295554	0	0.910559	1.86476	13.2277	0.72942	1.52569	3.69346	1.51883	1.57193	1.55633	0.605873	2.77733	0.839947	0.93403	0.759291	0.84307
LOC101088468	-0.348411	0.107783	-3.23251	0.00122708	0.295554	0	171.815	153.588	494.557	200.347	114.373	116.859	130.366	317.772	126.141	137.116	141.713	156.329	189.401	262.905	150.797
CD55	0.566915	0.175816	3.22448	0.001262	0.295554	0	0.980602	1.78	3.7679	0	2.39752	2.1192	1.39226	4.95763	2.17886	2.96205	4.166	1.23522	1.14159	1.26549	0.674456
CD84	-0.508753	0.157344	-3.23339	0.0012233	0.295554	0	6.68911	4.83142	27.7381	6.24059	2.23405	3.93565	4.42993	16.8076	1.08943	2.69277	3.5411	4.74323	6.22687	7.08672	5.78908
PEAR1	0.53883	0.16707	3.22518	0.00125896	0.295554	1	4.30764	3.22094	3.36706	3.48501	4.35913	6.66034	6.07533	9.91526	3.81301	5.06241	5.55466	2.91511	2.23129	4.23938	2.07957
SPON2	0.519548	0.160287	3.24136	0.00118963	0.295554	1	1.64601	1.44095	2.96622	0.405233	2.5065	4.66224	6.83474	2.90203	0.933799	4.47	0.694333	0.642313	0.726468	1.45531	0.337228
PDE8B	-0.400135	0.124276	-3.21973	0.00128311	0.296878	0	91.8964	97.5607	18.9197	22.2878	50.8928	60.1247	71.7648	11.85	77.2719	86.5726	80.3343	95.0623	84.7892	65.9951	83.4639
CD226	-0.535617	0.167075	-3.20585	0.00134666	0.307873	0	2.38146	1.01714	0.40084	0.0810466	0.59938	0.181646	0.316423	0.241836	0.544716	0.17503	0.902633	0.543495	1.71239	0.126549	1.57373
DDX39A	0.353588	0.110478	3.20052	0.00137178	0.309925	0	15.1293	13.9009	35.1136	13.1296	18.9077	23.2506	22.466	17.4122	13.3845	14.164	17.9832	14.625	14.3737	11.8956	16.749
PMEPA1	0.559267	0.176073	3.17634	0.00149146	0.333046	0	18.8766	14.24	26.6158	20.2617	42.8284	27.3679	73.0938	25.1509	26.6911	30.6572	16.5946	26.0384	17.1758	26.6385	10.8475
BMP2	0.535694	0.169027	3.16928	0.00152819	0.337326	0	1.85614	1.86476	12.9872	6.15955	4.46811	2.36139	4.36664	8.827	2.41231	6.81271	3.47166	2.42102	2.43886	4.80884	1.34891
PTAFR	-0.473135	0.150061	-3.15295	0.0016163	0.341061	0	11.3119	11.3581	84.898	9.32036	6.10278	7.08418	9.61927	18.2586	7.15913	4.87392	6.52673	7.80657	13.3359	13.0978	9.94823
SRPX2	0.522332	0.165748	3.15135	0.00162516	0.341061	0	0.210129	0.847617	2.72571	0	0.653869	1.08987	2.02511	0.967343	0.778166	2.65238	0.902633	0.345861	0.467015	0.316371	0.224819
LOC101085033	-0.54662	0.173542	-3.14978	0.00163391	0.341061	0	0.805494	1.1019	0.320672	0.891513	0.326935	0.121097	0.569562	0.362754	0.389083	0.242349	0.4166	0.938765	0.830249	1.51858	0.786866
KHK	0.430242	0.136116	3.16084	0.00157316	0.341061	0	14.604	11.1038	13.3079	16.6146	21.9591	26.3992	17.8463	15.3566	16.0302	13.8408	17.4278	13.6368	12.7132	12.2752	15.8497
PLEKHA2	-0.477641	0.151629	-3.15006	0.00163238	0.341061	0	47.9094	48.9075	21.004	11.9139	42.9374	21.1314	24.1115	22.7326	21.8665	22.5654	38.3272	39.774	50.1782	22.5256	55.474
LOC102899582	-0.545312	0.173358	-3.14558	0.00165759	0.342284	0	4.09752	2.8819	2.16454	2.26931	3.21486	1.51371	3.60722	3.3857	5.21371	4.1334	2.43016	6.8184	5.86364	6.20088	4.38396
RCSD1	-0.442438	0.140836	-3.14152	0.00168074	0.343371	0	10.2263	10.8495	12.426	13.2106	5.9938	6.72089	8.29029	18.7423	7.62603	7.76864	10.6927	11.9569	11.5197	8.16238	11.0161
WNT10B	0.540071	0.172165	3.13694	0.00170722	0.345111	0	10.2263	3.89904	4.56958	0.405233	11.8241	17.8618	39.9959	0.604589	16.4971	11.6328	8.05426	8.99238	8.19871	3.22699	2.86644
LOC102901694	-0.525803	0.168084	-3.12822	0.00175866	0.348178	0	4.65786	4.06856	1.68353	5.67327	2.39752	2.66414	2.78452	3.86937	3.2683	3.04283	3.5411	3.70565	7.67981	3.73318	5.56426
MSC	-0.527515	0.168494	-3.13076	0.00174355	0.348178	0	0.735451	1.01714	3.28689	0.567327	0.326935	0.121097	0.569562	0	0	0.134639	0.4166	0.642313	1.91995	0.189823	1.40512
CCDC108	0.360823	0.115837	3.11492	0.00183995	0.349845	0	0.0350215	0	1.12235	0.405233	1.85263	0.121097	0.126569	3.14386	0.0778166	0.0269277	1.6664	0.0988173	0.207562	7.46636	0
MRPL17	-0.5073	0.162828	-3.11556	0.00183593	0.349845	0	141.067	98.9169	82.0921	147.181	125.107	59.1559	69.6131	119.83	152.443	135.729	98.6647	166.902	121.995	167.677	204.641
DPY19L3	-0.391941	0.125514	-3.1227	0.00179202	0.349845	0	67.7316	95.9503	56.9995	40.1181	61.0278	64.5447	54.2982	51.6319	82.0187	83.3951	63.0454	97.7303	86.2421	87.445	69.8062
FAM163A	0.523266	0.167973	3.11518	0.00183832	0.349845	0	0.175107	0.254285	0.160336	49.2764	1.47121	0.968777	0.632846	25.6346	0.778166	0.309669	0.624899	0.345861	0.467015	2.2146	0.281023
CPXM1	0.463489	0.149315	3.10411	0.00190854	0.35933	0	0.140086	0.169523	0.561176	0.0810466	0.762847	0.726582	0.696131	0.967343	0.23345	1.85801	0.2083	0.296452	0.155672	0.569468	0.112409
VEGFA	-0.466734	0.150735	-3.09639	0.00195894	0.365238	0	42.7612	52.9761	95.0793	94.3383	50.4024	29.0027	39.5529	127.81	75.5599	41.5629	26.9401	49.7545	55.2116	56.061	73.9092
UBE2QL1	0.393784	0.127586	3.08643	0.00202578	0.374069	0	182.532	157.487	103.256	114.114	291.135	184.612	270.352	149.575	198.121	219.663	191.289	153.661	153.648	79.8521	180.698
CD244	-0.539688	0.175078	-3.08255	0.00205234	0.375364	0	3.64224	3.72952	1.60336	8.91513	1.90712	4.2384	3.22752	9.55251	1.63415	2.24846	1.73583	6.2749	6.79767	4.74557	4.21535
SPOPL	-0.377144	0.122956	-3.06729	0.00216006	0.384378	0	23.8496	27.8866	17.637	18.0734	19.6161	16.0454	19.7448	21.0397	23.345	19.011	25.2737	28.2123	28.9549	24.6137	26.7534
TBCCD1	-0.321175	0.104905	-3.06158	0.00220171	0.384378	0	28.0172	28.2256	21.966	26.097	19.8885	21.3131	23.2887	22.4907	24.3566	23.0636	23.7462	27.2736	26.2566	25.7526	32.0929
KRT23	0.537676	0.175265	3.06778	0.00215656	0.384378	0	1.2958	2.03428	6.41344	2.35035	2.9969	2.90633	2.40482	8.94792	2.87921	1.69645	1.38867	0.988173	1.14159	2.72079	0.899275
GGH	0.419831	0.137017	3.06409	0.00218336	0.384378	0	10.5415	11.019	106.543	20.4238	13.4043	18.77	17.5931	48.0044	12.3728	10.973	11.1788	9.73351	9.18463	10.4403	11.9716
FKBP9	-0.449515	0.146636	-3.06551	0.00217298	0.384378	1	38.4886	52.5523	81.3706	81.614	34.6551	36.3897	43.6664	58.887	20.5436	27.9106	36.6608	48.3217	78.3548	98.9609	64.7478
COL20A1	0.538475	0.176079	3.05814	0.00222717	0.385321	0	0.525322	0.847617	1.7637	2.75559	1.58018	2.54304	3.54394	0.241836	2.8014	1.37331	2.15243	1.43285	1.19348	1.83495	1.40512
EFCAB12	0.502251	0.164555	3.05219	0.0022718	0.389533	0	0.350215	0.254285	0.481008	0.0810466	0.59938	0.484388	1.07584	0.725507	0.778166	0.376988	1.11093	0.444678	0.155672	2.59424	0.168614
COL18A1	0.534258	0.175251	3.04853	0.00229968	0.390823	0	7.70473	5.59427	31.1052	8.99618	10.9523	13.8051	25.3139	25.2718	11.1278	23.0232	7.56823	6.17608	7.99115	9.80751	4.8336
KCTD17	0.337781	0.11097	3.0439	0.00233532	0.391493	0	123.451	107.139	90.1891	168.982	146.249	191.636	150.744	142.925	121.16	123.275	136.992	117.938	106.739	108.262	113.59
ADCYAP1	0.530477	0.174432	3.04116	0.00235665	0.391493	0	29.278	18.139	8.25731	10.5361	75.7943	31.9091	23.5419	27.5693	26.302	17.3414	34.3695	15.4649	15.7747	7.52964	28.833
ECM2	0.403042	0.132687	3.03754	0.00238516	0.391493	0	11.6972	16.02	112.877	24.9624	16.7282	21.3736	20.1245	107.859	11.2056	17.8531	20.1357	10.9687	16.4493	58.4021	15.0629
CASP3	0.421424	0.138654	3.0394	0.00237051	0.391493	0	9.14061	8.22189	22.8479	8.10466	16.1833	12.3519	10.9482	13.4219	10.8943	9.65358	9.51236	9.19001	8.04304	9.30132	8.14968
MMRN2	0.389861	0.128855	3.02559	0.00248152	0.403857	0	10.4364	7.79808	5.61176	12.7243	11.1158	13.684	10.9482	20.556	14.0848	8.81883	11.1788	7.65834	7.52413	8.41548	8.03727
LOC101085140	0.417912	0.138607	3.01508	0.00256907	0.414592	0	0.175107	0.339047	19.2403	0.648373	1.52569	0.242194	1.96182	0.241836	0.544716	0.0673193	0.2083	0.148226	0.311343	0.569468	0.281023
EPHB3	0.419491	0.139427	3.00868	0.00262383	0.419901	0	24.1298	18.8171	25.9744	22.8552	35.9628	23.3112	32.5283	17.0494	39.7643	29.5936	24.5099	18.1824	20.1335	14.1102	16.0745
CB4H12orf42	-0.505482	0.168873	-2.99326	0.00276017	0.421686	0	1.54095	2.03428	0.40084	0	0.326935	0.968777	0.8227	0	1.16725	1.56181	0	1.63049	1.24537	0	1.57373
ARHGEF16	-0.51421	0.171721	-2.99444	0.00274945	0.421686	0	0.665408	0.593332	0.320672	1.13465	0.544891	0.181646	0.189854	3.62754	0	0.17503	0.486033	0.938765	1.03781	2.59424	1.01168
FOLH1B	-0.480114	0.160135	-2.99818	0.00271599	0.421686	0	52.077	76.4551	47.7802	114.681	35.3089	43.2922	53.7287	131.075	34.8618	46.1002	75.8211	86.9098	95.323	103.074	95.829
TBC1D10C	0.501201	0.167484	2.99253	0.00276674	0.421686	0	1.7861	2.2038	2.48521	2.83663	3.86873	3.51182	3.2908	2.90203	3.19048	1.6022	4.7909	1.38344	2.1794	1.13894	2.75403
TUBB6	0.483867	0.161282	3.00012	0.00269869	0.421686	1	6.89924	7.03522	75.5985	19.046	8.11888	12.0492	9.42941	12.6964	7.39258	11.2962	8.05426	4.05151	4.82582	6.70707	4.21535
LOC102899185	-0.511864	0.170824	-2.99644	0.00273156	0.421686	0	0.840516	0.678094	0.481008	0.24314	0.272446	0.302743	0.8227	0.483671	0.4669	0.457771	0.694333	1.77871	1.03781	0.253097	2.13578
LOC101096593	-0.450614	0.150841	-2.98734	0.00281417	0.424722	0	0.490301	0.423809	0.320672	0.162093	0.163467	0.121097	0	0.483671	0.155633	0.201958	0.0694333	0.395269	0.467015	0.189823	0.674456
TAP2	0.393236	0.131714	2.98553	0.00283089	0.424722	0	9.38576	7.9676	59.2442	11.3465	15.8018	13.139	10.9482	20.4351	9.41581	8.75151	10.5539	8.5477	9.28841	25.3097	10.3417
CRELD2	0.436102	0.146273	2.98143	0.00286902	0.427105	0	8.44018	7.03522	148.471	8.59094	8.06439	14.7738	12.9101	9.31068	13.7735	8.3072	10.1373	7.60893	7.05712	7.33981	6.91318
CCDC42B	0.494665	0.166378	2.97315	0.00294765	0.427848	0	1.68103	1.61047	2.0042	0.72942	3.54179	3.69346	14.9352	2.90203	2.8014	3.94491	1.73583	1.48226	3.89179	2.59424	2.02337
VLDLR	-0.327643	0.110261	-2.97154	0.00296312	0.427848	0	70.6033	64.9275	106.944	89.2324	67.0761	62.0622	61.0064	36.6381	93.769	77.2556	68.8084	83.303	91.6906	102.821	91.3888
FANCG	0.442676	0.14875	2.97597	0.00292059	0.427848	0	3.18696	3.55999	2.08437	7.78048	6.59318	5.99431	7.15117	3.99029	4.98026	4.37575	6.17956	4.49619	3.68423	5.44159	5.22704
FAM20A	0.341086	0.11471	2.97347	0.00294449	0.427848	0	9.56087	11.1038	41.9279	9.7256	13.6223	14.0473	13.3531	8.22241	17.0418	13.6793	11.3176	10.0794	10.0149	7.27654	8.76793
ZFX	-0.335021	0.112959	-2.96587	0.00301826	0.432558	0	27.5269	32.9723	41.3667	29.582	27.8439	20.0416	23.2255	28.7785	32.0604	27.5201	26.3152	33.005	28.3841	31.4473	34.06
LOC102901203	0.424786	0.143553	2.9591	0.00308541	0.436453	0	0.175107	0.169523	0	0	0.272446	0.666034	0.569562	1.3301	0	0.511626	0.347166	0.0494087	0.0518906	0.316371	0.0562047
SLC26A9	-0.446158	0.150829	-2.95803	0.00309608	0.436453	1	0.24515	0.339047	1.36286	1.29675	0.108978	0.121097	0.189854	0	0.0778166	0.0807831	0.138867	1.43285	0.830249	1.26549	0.618251
SPOCK3	-0.440305	0.148939	-2.95629	0.00311368	0.436453	0	42.2009	58.0618	25.7339	57.381	26.6997	46.5618	33.4776	14.5101	41.0872	49.6143	37.0079	70.1109	51.1122	69.4751	50.3032
COL19A1	0.462891	0.156697	2.95405	0.00313635	0.436453	0	5.98868	9.91712	2.40504	2.51245	11.7152	8.96118	16.6439	2.41836	16.5749	19.4822	11.8037	9.23942	6.64199	4.61902	6.68836
EIF1AX	-0.290142	0.0983465	-2.9502	0.00317569	0.438747	0	202.319	238.435	179.015	193.62	162.323	175.227	182.386	175.815	216.875	227.808	193.511	226.786	193.292	145.784	246.233
TTN	-0.517242	0.175472	-2.94773	0.00320118	0.439111	1	1.71605	2.28857	2.72571	6.97001	2.07059	1.45316	1.13912	2.90203	2.41231	1.4541	1.4581	4.0021	3.26911	8.3522	4.38396
MMP19	0.504276	0.172154	2.92922	0.00339813	0.461995	0	0.420258	1.18666	29.1812	0.162093	0.926315	1.75591	2.02511	1.81377	0.155633	0.282741	1.0415	0.543495	0.363234	1.51858	0.337228
KDM1A	0.233624	0.080096	2.9168	0.00353641	0.461995	0	62.2682	54.7561	62.4509	55.1117	76.2303	76.715	70.8155	65.4166	71.9804	62.2703	70.2665	63.5395	57.9618	71.2468	66.2653
TRPM8	-0.505971	0.173453	-2.91705	0.00353361	0.461995	0	4.83297	2.54285	1.12235	1.37779	1.25325	1.75591	0.885985	0.725507	3.42393	1.70991	4.30486	5.682	6.64199	4.87212	2.75403
SEPP1	-0.491183	0.168094	-2.92207	0.00347718	0.461995	0	59.1863	135.449	196.893	311.3	50.9473	71.3867	71.2585	196.129	26.302	78.8443	91.9297	103.215	174.716	213.234	134.104
HMCN2	0.505279	0.173098	2.91903	0.00351126	0.461995	0	1.99623	1.44095	1.04218	0.648373	3.10588	1.75591	4.68306	6.40865	2.25668	4.92777	3.1245	1.7293	1.34915	4.55575	1.62994
SHBG	0.502906	0.171914	2.92534	0.00344081	0.461995	0	1.9612	2.11904	3.44723	3.16082	5.5034	6.29705	2.78452	2.17652	3.19048	3.0563	3.7494	2.17398	3.78801	2.27787	2.47301
LAMA2	0.454099	0.155441	2.92137	0.00348498	0.461995	0	10.1562	8.73046	13.0674	9.07722	19.3436	10.4749	15.568	23.6999	11.5947	29.7686	9.58179	9.19001	7.42035	10.0606	9.21757
SLC3A2	0.432192	0.149056	2.89952	0.00373734	0.472574	0	56.2795	61.876	167.471	85.5853	66.4767	123.277	104.293	100.241	54.2382	80.9043	62.0039	52.0273	56.5607	60.7433	68.7945
LOC102899423	-0.501052	0.172895	-2.89801	0.00375536	0.472574	1	0.70043	0.762855	1.04218	0.648373	0.817337	0.363291	0.316423	0.967343	0.622533	0.444307	0.555466	1.63049	1.71239	2.02478	1.68614
PPOX	0.380795	0.130998	2.90687	0.00365064	0.472574	0	40.66	36.5323	40.8055	48.628	52.6365	76.6544	53.9185	45.1024	46.5343	50.7453	43.3958	40.2187	37.9839	35.4969	40.355
CCDC129	-0.500249	0.17271	-2.89647	0.00377386	0.472574	0	7.70473	5.67903	3.84807	5.75431	3.9777	3.08798	2.27825	9.31068	6.92568	3.63524	6.52673	4.34796	7.10901	5.75796	8.59932
IGFBP7	0.443666	0.153244	2.89516	0.00378965	0.472574	0	23.6045	30.0056	83.2144	24.0709	30.078	53.646	36.1355	104.957	39.6865	55.9962	33.5363	31.671	18.3693	25.4363	23.6622
CNPY3	0.331662	0.114164	2.90515	0.00367082	0.472574	0	30.889	23.0552	35.5144	42.8737	35.7449	45.593	38.1606	31.6805	30.5041	29.3512	32.5642	29.5958	29.7852	37.2053	29.6761
HTR1B	-0.493636	0.170176	-2.90074	0.00372278	0.472574	0	3.46713	3.13618	0.721512	2.67454	2.12507	1.02933	1.39226	0.725507	1.55633	1.68298	1.8747	9.48646	2.7502	14.8695	1.1803
MEPE	0.43957	0.152066	2.89066	0.00384433	0.4763	0	0.0350215	0.762855	0.320672	0	0.490402	1.08987	0.8227	0	0.311266	0.982861	1.2498	0.247043	0.155672	0.316371	0.281023
TST	0.489153	0.169473	2.88632	0.00389773	0.476899	0	17.5808	14.4943	48.2612	28.4474	16.0743	38.085	34.237	45.4651	10.9721	18.2031	15.7614	10.8699	14.6331	14.0469	14.5008
GABRR3	-0.472249	0.164029	-2.87906	0.00398868	0.476899	0	0.595365	0.762855	0.481008	5.26803	0.490402	0.181646	0.569562	0.967343	0.155633	0.17503	0.4166	0.889356	0.985921	2.84734	3.03505
CD1H11orf63	-0.450216	0.156245	-2.88147	0.00395824	0.476899	0	0.420258	1.18666	1.20252	8.18571	0.381424	0.242194	0.316423	3.02295	0.389083	0.121175	0.694333	0.938765	3.89179	2.78407	0.84307
CCDC157	0.498961	0.17347	2.87635	0.004023	0.476899	0	2.83674	1.86476	1.20252	1.78303	6.75665	5.20717	4.05022	2.41836	4.98026	2.01958	2.36073	2.22339	2.23129	3.73318	2.24819
EFNB3	0.506477	0.176	2.8777	0.0040058	0.476899	0	43.3566	14.8333	13.1476	9.15827	70.3999	63.3943	82.8396	13.5428	49.4914	26.9277	30.8284	28.0641	34.3516	60.8066	16.5804
TRIP6	0.407654	0.141525	2.88045	0.00397113	0.476899	0	5.60344	6.8657	33.1896	9.23932	9.37213	12.473	10.885	15.7193	7.47039	9.43816	9.23463	5.87963	7.88737	6.77035	8.65552
LOC102901689	-0.507746	0.175946	-2.8858	0.00390417	0.476899	1	2.52155	2.2038	3.12655	3.97129	2.39752	1.08987	2.02511	3.02295	2.10105	3.29864	1.8747	3.75506	6.01931	2.08805	4.72119
GJB5	0.427902	0.149604	2.86023	0.00423333	0.486906	0	0.94558	0.50857	0.0801681	0.0810466	0.272446	2.17975	6.51832	0.120918	0.155633	1.1175	0.972066	0.543495	0.88214	0	0.393433
NASP	0.342535	0.11973	2.8609	0.00422436	0.486906	0	16.32	15.6809	13.5484	19.2891	30.2959	25.3093	22.909	21.8861	27.158	22.0538	22.2881	20.1587	19.8741	25.2464	21.695
LYPD6	-0.356372	0.124314	-2.86671	0.00414768	0.486906	0	37.403	40.2618	7.61596	41.0907	20.8148	27.6101	28.9211	7.25507	35.3287	35.8946	30.4118	35.9201	30.9268	37.3318	36.252
AIFM2	0.36411	0.12737	2.85867	0.00425421	0.486906	0	7.42456	7.88284	16.9155	13.3727	9.80804	13.0179	11.1381	17.1703	10.1162	10.7038	10.415	6.52194	8.35438	6.3907	9.21757
OMD	-0.480636	0.168156	-2.85827	0.00425954	0.486906	0	10.0512	14.3247	3.52739	8.99618	5.77584	4.60169	5.88547	9.91526	4.43555	6.93389	6.80446	9.63469	5.29284	7.78273	7.08179
ETV1	-0.456202	0.1594	-2.86199	0.00420994	0.486906	0	65.14	69.7589	87.1427	171.495	77.0476	45.3509	44.1094	49.3345	52.1371	44.3365	68.3223	76.0893	111.72	98.6446	121.402
SDCCAG3	0.366205	0.12823	2.85585	0.0042922	0.487736	0	12.6778	11.019	22.1264	17.9113	19.7795	19.6783	18.5424	14.9938	18.0535	14.4198	16.4557	12.7474	14.2699	13.0978	12.1964
NINJ2	-0.481725	0.168975	-2.85087	0.00435998	0.492524	0	1.08567	1.01714	1.84387	8.5099	0.817337	0.787131	0.379708	3.86937	0.155633	0.457771	0.138867	1.53167	0.830249	1.64513	2.86644
DUSP14	0.308562	0.108356	2.84766	0.00440425	0.494615	0	26.3362	24.9199	17.637	25.0434	34.2192	36.6924	32.7182	12.3336	34.3171	38.8567	25.8986	26.483	23.9216	14.7429	24.6739
SLC16A5	0.48357	0.170068	2.8434	0.00446348	0.497529	0	2.2764	1.78	11.5442	1.70198	4.74055	2.05865	4.17679	6.40865	1.4007	3.72949	2.7079	1.82812	2.07562	3.03716	1.96716
ENPP6	-0.482472	0.16976	-2.84208	0.00448201	0.497529	0	5.39331	8.13712	7.93664	15.9662	7.68296	3.69346	3.60722	34.8243	4.59118	9.10157	5.90183	10.6229	9.70354	13.5407	11.1847
CDR2	0.487552	0.171886	2.83648	0.00456138	0.497709	0	1.82112	1.1019	3.84807	3.56605	3.32384	2.17975	2.4681	8.1015	1.63415	1.9388	2.36073	2.02576	1.24537	3.48008	1.06789
TKTL1	0.476267	0.167841	2.83761	0.0045453	0.497709	0	0.980602	0.254285	0.40084	0	3.65077	1.63481	0.696131	2.53928	0.622533	0.713584	1.2498	0.592904	0.985921	5.18849	0.730661
SPRED1	-0.329426	0.116058	-2.83846	0.00453317	0.497709	0	122.225	169.693	171.72	91.4206	106.744	108.2	109.862	90.5675	160.458	164.946	129.771	166.161	139.586	134.078	136.69
CRTAC1	0.374442	0.132357	2.82903	0.00466898	0.506571	0	47.174	52.8913	31.1854	36.9573	75.5219	69.9336	64.1706	94.5578	42.021	61.2875	46.0343	45.8512	37.7763	56.6937	50.5842
GJB1	-0.487737	0.172545	-2.82673	0.00470266	0.507358	0	14.674	17.1219	34.6326	100.66	12.6415	17.3169	18.0994	47.158	5.36935	7.47244	18.6776	24.8032	42.6541	43.4694	39.7367
LOC102899496	-0.488212	0.172853	-2.82444	0.0047364	0.508144	0	1.92618	1.27143	4.48941	3.89024	0.871826	1.45316	1.07584	1.81377	1.32288	1.33292	1.18037	2.17398	2.33508	3.48008	2.52921
LY9	-0.490354	0.174038	-2.8175	0.00483984	0.516357	1	1.05064	1.52571	1.36286	1.94512	0.762847	1.02933	1.13912	4.59488	1.63415	1.4541	0.972066	2.2728	4.25503	3.79646	2.86644
DDX11	-0.440633	0.156879	-2.80874	0.00497352	0.519715	0	7.91486	4.32285	4.24891	4.94385	5.72136	3.93565	4.36664	3.14386	5.29153	4.71235	4.65203	5.53377	7.52413	8.47875	8.09347
DNAJC28	-0.365663	0.129987	-2.81309	0.00490685	0.519715	0	10.7166	13.0533	5.05059	9.96874	8.82723	8.2346	9.30284	9.43159	7.00349	10.7307	9.92896	11.364	12.4018	11.5792	15.1191
FGFR2	-0.367079	0.13071	-2.80835	0.00497957	0.519715	0	64.1594	93.7465	186.952	179.518	66.9671	57.8239	69.4865	150.664	49.1023	64.0476	76.3766	85.9217	96.5165	100.796	114.545
ZCCHC12	0.292238	0.103949	2.81137	0.0049331	0.519715	0	116.727	106.461	278.905	117.842	154.477	155.065	131.252	145.827	94.0803	91.3926	114.634	108.501	97.6581	231.204	118.76
IPCEF1	-0.448991	0.160004	-2.80613	0.00501403	0.520483	0	111.999	110.868	15.1518	6.64583	50.2934	40.8703	70.6257	8.827	81.7074	91.6619	100.47	96.3469	102.276	23.3482	89.7589
SLC37A1	0.353135	0.126251	2.79708	0.00515666	0.532412	0	20.3825	16.2742	20.2023	13.2106	24.2476	27.2468	31.2626	16.4448	24.8235	25.6486	21.7326	18.4294	20.5487	20.6907	16.6366
TNNT1	-0.461608	0.165156	-2.79497	0.00519038	0.533027	0	3.64224	6.44189	2.88605	3.72815	4.79504	1.02933	1.01255	0.725507	0.622533	1.80416	0.694333	6.47254	2.33508	1.58186	9.72341
TNFAIP6	-0.488527	0.175275	-2.7872	0.00531661	0.535215	0	5.56842	5.0857	5.5316	25.9349	6.10278	3.33017	2.4681	11.729	0.855983	5.57404	5.27693	11.1664	17.6947	20.754	4.7774
ABCA5	-0.354739	0.127343	-2.78569	0.00534139	0.535215	0	47.9094	51.5351	34.2318	72.2126	37.543	29.366	37.4012	61.9099	49.9583	62.4588	50.5474	54.0037	52.3576	57.7694	52.72
LOC101101103	0.417994	0.150173	2.78342	0.00537891	0.535215	0	4.34267	6.01808	4.0084	16.0472	11.7152	8.05296	9.68255	3.14386	5.29153	11.0942	7.70709	5.63259	7.05712	9.42786	7.64384
SLC45A3	-0.491202	0.176073	-2.78977	0.00527456	0.535215	0	6.0237	6.52665	5.37126	33.5533	4.79504	3.45127	5.56905	18.9841	2.17886	2.05997	9.51236	9.73351	19.459	16.1982	13.2081
ID1	0.471644	0.169371	2.78469	0.00535794	0.535215	0	9.56087	8.89998	8.25731	6.80792	8.88172	21.1314	19.2385	14.1474	8.87109	17.5973	10.3456	5.97845	8.71762	7.08672	8.03727
RASL11B	0.45751	0.164163	2.78693	0.00532101	0.535215	0	23.6745	14.9181	8.57798	2.51245	39.6136	27.0046	18.4791	12.4545	26.7689	37.3891	21.5937	14.8226	15.9823	7.52964	17.0862
EMID1	0.401975	0.144556	2.78075	0.00542342	0.536862	0	20.0323	19.58	48.181	3.72815	26.8086	39.5987	26.453	8.70609	23.9675	27.1566	19.233	16.2555	18.2136	11.8323	20.4023
PIGZ	-0.405213	0.146041	-2.77465	0.00552613	0.541949	0	32.0096	40.2618	10.502	31.284	19.0712	20.3443	28.6679	26.7228	29.0256	32.0036	31.245	37.4518	29.4738	19.9947	42.1535
CABP7	-0.47592	0.171543	-2.77435	0.00553125	0.541949	0	13.7284	15.3419	6.49361	7.94257	7.19256	7.14473	11.2014	148.729	9.26018	2.50428	11.6648	7.21367	21.327	14.4898	21.133
CHAF1B	0.309085	0.111564	2.77046	0.00559765	0.541956	0	8.82542	7.79808	4.97042	6.56478	11.1703	13.0785	11.4545	7.85966	10.9721	11.0269	10.5539	9.09119	9.28841	9.49114	8.93654
LOC101094443	-0.435278	0.157138	-2.77004	0.00560497	0.541956	0	1.43588	0.423809	0.0801681	0.0810466	0.163467	0.302743	0.126569	0	0.700349	0.215422	0.347166	0.395269	0.363234	0.253097	1.29271
LIPG	0.374613	0.135269	2.7694	0.00561597	0.541956	0	0.595365	0.169523	2.88605	0.162093	4.68606	1.21097	0.442993	0.483671	0.855983	1.58873	0.2083	0.642313	0.207562	1.70841	0.112409
HNRNPUL2	-0.253677	0.0918561	-2.76168	0.00575044	0.54941	0	346.958	323.196	168.834	281.151	255.063	245.767	302.817	232.525	241.854	236.991	283.704	286.471	313.523	303.906	341.668
MRGPRF	0.478686	0.173276	2.76257	0.00573483	0.54941	0	0.665408	1.18666	3.44723	0	0.871826	2.84578	2.72124	1.69285	0.23345	3.28518	1.6664	1.08699	1.14159	0.88584	0.337228
DDX3X	-0.332349	0.120428	-2.75974	0.00578466	0.549944	0	292.99	370.748	981.898	363.413	288.084	246.433	214.219	360.819	296.87	343.638	281.691	359.053	263.085	338.011	373.199
S100A11	0.474658	0.173681	2.73293	0.00627735	0.554205	0	3.71228	4.83142	66.6998	4.29547	5.12198	10.5354	6.26518	15.7193	5.21371	4.90084	3.19393	2.96452	3.11343	5.31504	3.03505
ZNF662	-0.412592	0.150665	-2.73847	0.00617254	0.554205	0	5.88361	7.20475	6.89445	8.99618	5.013	5.02553	4.42993	7.25507	4.43555	5.66828	6.45729	7.16426	9.44408	12.7181	9.10516
TAGLN	0.462984	0.169282	2.73499	0.00623819	0.554205	0	4.97305	5.67903	47.4595	5.75431	8.60928	8.29515	12.0874	32.6478	3.19048	6.35494	6.31843	6.47254	7.21279	9.04822	3.14746
LOC101099779	0.448617	0.163941	2.73646	0.0062105	0.554205	0	1.85614	2.45809	1.84387	1.45884	3.70526	4.05675	2.53139	1.3301	4.2021	3.5006	3.5411	2.42102	1.55672	2.27787	1.96716
MYOF	0.476782	0.173487	2.74822	0.00599198	0.554205	0	4.7279	6.1876	13.2277	4.29547	15.8018	7.26582	5.69562	11.6081	10.2718	5.50672	5.34636	4.59501	4.30692	2.84734	4.55258
MUC16	-0.445014	0.162064	-2.74592	0.00603422	0.554205	0	0.70043	0.50857	2.96622	2.02617	0.163467	0.0605485	0.569562	0.362754	0.311266	0.390452	0.277733	0.988173	0.415125	0.569468	1.2365
ABCA9	-0.476412	0.174254	-2.73401	0.00625682	0.554205	0	18.7715	31.4466	44.7338	68.1602	14.8755	13.0785	29.3008	58.4033	5.44716	26.5373	28.3288	30.584	43.64	50.1132	48.8981
SRRM3	0.427206	0.156109	2.73658	0.0062081	0.554205	0	32.7801	23.479	17.637	30.7977	41.3572	48.5599	66.4489	43.6513	33.6946	30.3879	28.7454	30.1887	30.2003	38.9769	27.6527
LOC101096707	0.475609	0.173492	2.74138	0.00611813	0.554205	0	8.3001	5.84856	8.09697	4.45757	14.821	23.735	11.7077	4.7158	14.007	9.34392	8.12369	7.75716	7.42035	6.96017	6.40733
LOC102900112	0.480519	0.175858	2.73243	0.0062869	0.554205	0	1.54095	3.30571	13.3079	2.35035	6.32074	4.54114	5.94876	4.11121	1.4007	4.65849	6.11013	2.76689	2.95776	6.70707	1.68614
BUB1	0.3568	0.12984	2.748	0.00599597	0.554205	0	0.105064	0	0.721512	0.324187	1.14427	0.787131	0.253139	0.604589	0.389083	0.269277	0.0694333	0.247043	0.103781	0.316371	0.168614
ARHGEF33	-0.478429	0.173731	-2.75385	0.00588982	0.554205	0	2.24138	2.2038	1.20252	1.45884	1.30774	1.27152	0.8227	3.3857	0.855983	0.982861	2.4996	2.8657	2.07562	0.632743	3.03505
ALLC	0.483263	0.175837	2.74836	0.00598951	0.554205	0	6.61906	5.00094	5.5316	2.4314	12.9139	13.684	7.34102	2.53928	11.1278	6.82617	7.22106	1.43285	6.90145	3.923	3.42849
SDAD1	-0.323678	0.118035	-2.74222	0.00610257	0.554205	0	19.1918	20.258	17.8775	21.8826	16.9461	17.6802	15.4415	22.2489	19.7654	16.5471	17.9832	25.3961	17.7466	32.7761	24.7863
TDRD6	-0.43979	0.160816	-2.73475	0.0062428	0.554205	0	0.455279	0.762855	0.160336	1.94512	0.381424	0.242194	0.189854	0.483671	0.0778166	0.0807831	0.138867	0.839947	0.259453	1.58186	0.899275
RPS6KA2	-0.383331	0.140301	-2.7322	0.00629123	0.554205	0	140.471	109.512	68.223	94.0141	75.1405	81.0139	115.494	114.751	107.932	92.1601	103.178	122.089	145.501	125.283	98.5268
CDH6	-0.465871	0.170657	-2.72987	0.00633594	0.555595	0	12.5377	11.1038	4.24891	19.7754	11.0613	5.75211	3.60722	10.8826	19.3763	16.2105	8.12369	15.8602	8.71762	15.1858	11.3533
CCER1	-0.475995	0.174795	-2.72316	0.00646598	0.559336	0	2.38146	3.47523	0.481008	2.4314	1.08978	1.57426	1.39226	1.81377	2.49013	2.30232	2.083	6.71958	2.12751	2.40442	1.51753
VWCE	0.444283	0.163018	2.72537	0.006423	0.559336	0	0.455279	0.0847617	0.40084	0.324187	0.762847	1.15042	0.8227	0.483671	0.4669	1.14443	0.694333	0.197635	0.207562	1.51858	0.224819
TICRR	0.479087	0.175923	2.72327	0.00646391	0.559336	0	2.4515	2.28857	1.52319	2.18826	5.33993	2.54304	6.2019	1.69285	3.96865	1.09057	3.05506	2.56925	1.0897	3.923	1.74235
PCOLCE	0.476673	0.175235	2.72019	0.00652446	0.561865	1	9.35074	21.0209	35.8351	3.6471	13.4588	32.8779	28.6047	22.9744	4.74681	47.2447	12.5674	9.88173	6.84956	12.4018	4.38396
VILL	0.430218	0.158265	2.71835	0.00656094	0.562483	0	0.280172	0.0847617	0.481008	0.567327	0.381424	0.726582	0.569562	1.3301	0.23345	0.444307	0.555466	0.247043	0.207562	0.126549	0.168614
TRPT1	0.450743	0.165987	2.71553	0.00661698	0.564767	0	2.10129	1.35619	2.88605	2.26931	2.9969	4.42004	2.40482	1.57193	1.63415	1.99265	2.84676	1.97635	1.71239	2.53097	2.19198
CATIP	0.325527	0.119954	2.71376	0.00665238	0.565275	0	0.105064	0	0.481008	0	2.72446	0.363291	0	0.725507	0.155633	0	0.763766	0.296452	0.207562	7.52964	0.224819
SLC35E3	-0.397166	0.146675	-2.70779	0.00677334	0.565544	0	13.9035	16.359	12.2657	23.8277	8.17337	7.87131	10.1255	19.3469	9.64926	9.5728	13.9561	11.9075	12.0386	16.388	14.6132
CRYBG3	-0.47573	0.175634	-2.70865	0.00675585	0.565544	0	17.1956	21.4447	57.8813	45.3051	14.93	8.77954	16.9603	54.1712	20.0767	10.8115	24.7877	27.3724	56.4569	40.1159	27.5403
TRIP13	0.398226	0.146915	2.71058	0.00671648	0.565544	0	6.19881	5.42475	2.32487	1.78303	8.39132	7.93186	8.73328	3.26478	5.36935	4.59117	5.8324	4.84205	5.34473	3.03716	3.93433
ZNRF3	0.371472	0.137099	2.70951	0.00673823	0.565544	0	23.3243	19.4104	25.3331	13.3727	34.2192	31.4247	30.3133	11.9709	24.59	22.6866	22.913	20.2576	24.0253	17.7168	15.6811
SLC29A2	0.366218	0.13557	2.70132	0.00690652	0.571693	0	15.3394	14.8333	7.85647	18.3976	27.8439	24.946	25.6936	20.7979	22.6446	20.6536	17.7055	17.1942	18.8363	19.8048	15.6249
SLC5A11	-0.469897	0.173903	-2.70207	0.00689093	0.571693	0	7.10936	13.9009	29.1812	82.2623	3.86873	6.1154	12.7835	33.2524	1.16725	1.81762	16.5251	24.8032	25.6339	34.9907	30.3505
TACR1	-0.435447	0.16133	-2.6991	0.00695264	0.573041	0	2.2764	3.47523	1.28269	0.891513	1.74365	1.51371	0.506277	1.69285	1.4007	2.27539	1.59697	11.6604	2.64642	13.7305	2.02337
SAC3D1	0.444978	0.165054	2.69595	0.00701876	0.573567	0	11.5921	9.32379	5.85227	11.1034	11.8241	24.0983	14.682	5.56222	10.7387	9.47855	11.5259	6.57135	8.76951	7.14999	9.04895
GATSL3	0.29189	0.108226	2.69704	0.00699588	0.573567	0	12.1174	9.7476	9.37966	9.80664	15.6929	16.1665	14.7453	15.7193	21.2439	13.3158	13.1229	11.364	11.9867	11.3261	12.2526
SNX32	0.31313	0.116459	2.68875	0.00717202	0.576282	0	22.6589	25.259	17.7973	31.6892	26.6997	36.0869	32.6549	11.6081	20.8548	21.5422	25.6903	23.2715	20.393	23.6646	22.3695
TRPV4	0.439645	0.163433	2.69006	0.00714388	0.576282	0	0.490301	0.169523	0.881849	0.405233	0.980804	0.484388	0.94927	3.62754	0.544716	0.390452	0.555466	0.345861	0.155672	0.759291	0.224819
NXT2	-0.342774	0.12745	-2.68948	0.00715643	0.576282	0	7.28447	7.62855	23.0884	13.7779	6.59318	6.96308	5.31591	15.1147	4.59118	6.24723	6.38786	7.90539	9.18463	12.0854	9.38618
PRC1	0.430099	0.159843	2.69075	0.0071292	0.576282	0	2.52155	2.71237	4.64975	4.78175	5.28544	3.93565	4.68306	5.19947	4.90245	3.89105	3.61053	2.96452	2.64642	4.61902	2.13578
IDH2	0.305665	0.11378	2.68646	0.00722131	0.577825	0	69.973	59.757	55.8771	78.7773	93.6668	83.012	81.9536	95.1624	88.244	83.6779	66.6559	69.271	55.4191	57.1367	56.7105
ATHL1	0.432991	0.161267	2.68494	0.00725437	0.578062	0	3.67726	3.30571	11.3839	4.53861	4.68606	7.02363	7.46759	10.278	3.7352	5.34515	3.7494	4.5456	3.321	5.82123	3.31608
SYNM	-0.436794	0.16286	-2.68202	0.00731785	0.580711	0	15.3744	22.1228	10.6624	25.5297	8.28234	9.20338	17.1501	25.2718	19.532	18.8494	14.3033	24.2597	17.2277	19.0456	15.0629
MPST	0.419942	0.156686	2.68015	0.0073589	0.581565	0	21.5032	16.4438	19.4808	23.6656	21.4142	42.0207	44.8055	43.7723	18.676	10.7172	26.4541	21.7398	24.8037	29.296	24.3366
LPAR5	-0.416379	0.155608	-2.67582	0.0074546	0.584173	0	12.7828	9.7476	28.62	12.157	5.66687	8.29515	9.55598	18.5004	7.15913	6.82617	7.29049	7.65834	12.9208	17.3371	10.0606
UTP15	-0.328538	0.12328	-2.66499	0.00769917	0.584173	0	16.1099	18.5628	22.6876	19.127	13.5678	10.1722	14.3656	15.3566	11.7503	14.2448	14.5116	16.3543	15.9823	15.9451	19.1658
MARCH9	0.332927	0.125008	2.66324	0.00773915	0.584173	0	12.9229	10.9343	9.13916	15.1557	19.3436	19.0728	16.2642	12.0918	18.2091	15.5238	12.7063	12.4016	12.817	15.8186	12.3088
MXRA8	0.445685	0.166973	2.6692	0.00760314	0.584173	0	5.35829	5.59427	8.01681	1.62093	10.7344	11.0804	12.3405	12.4545	5.60279	13.3158	5.8324	5.1385	9.08085	11.2628	4.55258
TEX38	0.416537	0.157112	2.65121	0.00802041	0.584173	0	0.315193	0	0	0.324187	0.59938	0.666034	0.696131	0	0.155633	0.632801	0.347166	0.247043	0.207562	0.189823	0.168614
CTLA4	-0.460965	0.172834	-2.66709	0.00765109	0.584173	0	8.65031	8.89998	29.9027	16.5335	7.08358	5.99431	10.442	15.3566	10.9721	4.90084	6.73503	10.4746	23.6621	13.8571	12.7585
DCBLD2	-0.344704	0.130019	-2.65117	0.00802128	0.584173	0	34.4962	47.297	43.8519	88.8271	36.3442	26.9441	32.9713	41.7167	33.7724	44.2422	40.2713	46.6912	44.6259	42.8367	53.6755
CD1H11orf54	-0.338321	0.127622	-2.65096	0.00802639	0.584173	0	19.0517	26.4457	32.3077	25.7728	17.0006	20.9498	17.2134	35.9126	16.0302	24.3023	18.6081	20.3564	28.1247	31.0677	27.2031
TSSC4	0.426993	0.161048	2.65135	0.00801716	0.584173	0	9.66593	6.52665	8.73832	8.83408	9.86253	17.6196	12.4671	5.80406	7.15913	9.94979	8.54029	5.97845	7.26468	7.02344	7.64384
LDB3	-0.461378	0.174054	-2.65077	0.00803075	0.584173	0	4.48275	6.01808	4.72992	15.9662	3.10588	3.26962	5.7589	5.68314	3.42393	3.06976	6.11013	6.32431	11.1565	11.8323	11.1285
LOC101096457	0.315602	0.119032	2.65141	0.00801553	0.584173	0	0.140086	0.169523	13.5484	0.24314	0.653869	0.121097	0.885985	0.120918	0.155633	0.121175	0.138867	0.0494087	0	0.0632743	0
KCTD11	0.428628	0.160243	2.67486	0.00747614	0.584173	0	4.48275	3.72952	22.1264	6.80792	7.24705	8.96118	5.25263	10.1571	4.74681	3.8372	4.09656	3.45861	4.09936	8.09911	4.66499
PRR14	0.316835	0.119321	2.6553	0.00792368	0.584173	0	7.21443	6.27237	10.5822	9.07722	8.71826	9.50612	10.5053	11.85	7.00349	7.36473	8.54029	7.06544	7.26468	8.28893	6.74456
SLC5A5	0.444918	0.166404	2.67372	0.0075014	0.584173	0	1.64601	4.91618	5.61176	0.648373	5.55789	10.2933	6.07533	11.85	1.24507	35.8542	4.23543	3.70565	2.12751	3.79646	0.281023
LOC102899112	-0.433536	0.163552	-2.65076	0.00803108	0.584173	0	0.805494	0.847617	0.962017	3.07977	0.381424	0.302743	0.442993	0.846425	0.23345	0.740512	1.2498	1.1364	3.63234	2.15132	1.74235
LOC105261333	0.444517	0.167096	2.66025	0.00780836	0.584173	0	0.315193	0.339047	0.481008	0.48628	0.817337	0.968777	0.696131	0.604589	1.01162	0.646265	0.624899	0.444678	0.103781	0.569468	0.505842
KLF10	0.423852	0.159304	2.66064	0.00779924	0.584173	0	21.9935	20.5971	27.5778	2.51245	47.2421	28.5789	36.3887	9.79435	42.3322	37.1198	30.6895	29.3487	19.459	9.93406	15.5687
ABCB1	0.33621	0.126203	2.66404	0.00772085	0.584173	0	18.1061	25.5133	24.9323	32.0134	27.1356	32.3329	26.5163	49.9391	35.0953	25.7429	34.1612	25.5443	20.6006	24.6137	24.8425
ELMO1	-0.203196	0.0765051	-2.65599	0.00790769	0.584173	0	182.322	153.08	78.0035	413.662	158.073	147.799	155.364	206.649	172.208	163.397	141.158	169.669	165.168	206.907	179.181
PRSS2	0.261048	0.0980478	2.66246	0.00775725	0.584173	0	0	0	0	0	0.217956	0.121097	0.316423	0	0.0778166	0.0134639	0.138867	0	0	0	0.0562047
MMP24	0.34025	0.1284	2.64992	0.0080512	0.584173	0	35.1266	27.5476	16.5146	35.1742	50.13	43.05	51.577	31.1968	58.6737	43.9864	34.4389	38.687	35.1299	37.3951	29.5075
ZNF703	0.44748	0.168892	2.6495	0.00806113	0.584173	0	14.1487	14.3247	10.983	17.5871	44.3541	16.5903	20.3144	37.6055	13.3066	21.8788	16.7334	12.2533	15.5672	11.0097	17.311
ADAMTS15	0.400196	0.151213	2.64657	0.00813117	0.58641	0	3.22198	3.22094	3.36706	1.94512	4.19566	5.44937	4.49321	3.86937	5.29153	5.12973	3.47166	2.42102	3.06154	2.78407	2.81023
SERPING1	0.453899	0.171563	2.64566	0.00815307	0.58641	0	22.0986	23.6485	132.678	13.94	26.1548	46.4407	36.452	70.3742	11.9838	30.6168	16.2474	16.3049	15.4634	29.7389	21.3016
FGF11	0.436304	0.165045	2.64355	0.00820413	0.587881	0	18.4563	13.2228	33.1094	34.9311	48.7133	25.9753	21.5168	22.128	31.9826	22.5789	20.6217	20.307	19.1995	28.8531	16.6928
FAR2	-0.376135	0.142833	-2.6334	0.00845359	0.59694	0	19.3669	23.3942	7.29529	19.7754	13.1864	11.8675	14.1125	11.729	17.2753	16.3855	18.8164	21.1469	15.671	16.7044	22.8191
RBM19	0.285888	0.108565	2.63334	0.00845489	0.59694	0	25.6007	20.8514	22.8479	23.0983	28.3343	34.0283	27.5921	25.5137	22.9559	22.9693	26.0375	23.7162	20.8081	28.0305	23.887
KLK14	-0.43511	0.16518	-2.63416	0.0084345	0.59694	0	3.08189	2.96666	2.16454	3.07977	2.83343	2.54304	2.15168	3.14386	2.95703	2.28886	3.05506	4.89146	3.16533	5.06194	5.22704
ITPR1	-0.402767	0.152861	-2.63485	0.00841735	0.59694	0	575.473	611.471	111.193	199.861	440.871	270.773	311.74	155.863	525.807	481.804	460.551	672.403	419.12	232.976	428.111
ASS1	0.451087	0.17177	2.62611	0.00863672	0.604774	0	3.71228	6.95046	9.05899	2.51245	3.43281	26.5203	11.0748	17.1703	1.55633	2.10036	14.6504	7.01603	4.35881	27.5243	11.4095
LOC105261211	0.447033	0.170351	2.62419	0.0086856	0.604774	0	0.210129	0.254285	0.801681	0.324187	1.41672	0.726582	1.45555	0.241836	1.63415	0.296205	0.833199	0.691721	0.467015	1.07566	0.786866
CHI3L1	0.460747	0.175587	2.62404	0.00868946	0.604774	0	46.0182	58.7399	1038.9	103.74	31.4402	147.436	100.306	309.429	24.201	59.2814	36.383	27.323	28.6955	15.7553	37.9382
PRKAR2B	-0.281915	0.107532	-2.62169	0.00874948	0.604774	0	143.833	142.908	91.7924	56.7327	125.107	114.679	96.6989	66.9885	133.689	125.362	122.758	161.517	129.259	138.95	137.701
VWA9	0.318074	0.121287	2.62249	0.00872889	0.604774	0	6.68911	7.37427	7.37546	6.15955	10.6254	10.6565	8.35357	7.85966	10.4274	8.6438	9.30406	6.76899	7.93926	6.58052	8.26209
TNFAIP8L3	0.451794	0.172343	2.62148	0.0087548	0.604774	0	9.84104	8.47617	4.32907	5.18699	24.4656	16.6508	8.79657	13.18	8.24856	6.86657	7.84596	8.20184	8.76951	10.7566	7.98106
EPHA2	0.447605	0.170835	2.6201	0.00879029	0.605031	0	2.52155	1.27143	10.021	1.94512	5.66687	5.99431	1.6454	3.74845	10.5052	5.30476	2.22186	1.03758	2.02373	1.13894	0.674456
LOC102901922	0.44911	0.171575	2.61758	0.0088557	0.605031	0	1.61099	0.932379	3.28689	0.324187	5.44891	3.02743	1.26569	1.3301	2.95703	1.35985	1.2498	0.938765	1.24537	6.70707	0.786866
SMIM5	-0.386855	0.147852	-2.61651	0.00888349	0.605031	0	0.210129	0.254285	0.160336	1.94512	0.217956	0.242194	0.253139	0.483671	0.0778166	0.121175	0.138867	0.444678	1.6605	1.20221	0.95548
NUDT21	-0.281811	0.107707	-2.61647	0.00888454	0.605031	0	33.4105	32.5485	32.2276	23.4225	27.7894	27.5496	24.6177	24.1836	33.1499	32.0305	32.4253	37.353	32.7948	31.0044	38.8936
LOC102900864	-0.460234	0.176066	-2.61399	0.0089492	0.607281	0	1.50592	1.01714	0.641344	0.648373	0.980804	1.02933	0.506277	1.08826	0.778166	0.875151	0.486033	1.33403	1.14159	0.569468	1.40512
PRRG2	0.395278	0.151513	2.60887	0.00908417	0.612964	0	0.140086	0.169523	0.240504	0.24314	0.163467	0.666034	0.94927	0.967343	0.389083	0.228886	0.833199	0.0988173	0.207562	0.126549	0.281023
ARSE	0.45525	0.174597	2.60743	0.00912247	0.612964	0	0.805494	1.44095	1.36286	3.72815	2.56099	2.78523	2.78452	3.99029	1.24507	4.11994	1.4581	1.67989	1.81617	3.66991	1.2365
ARAP3	-0.37005	0.141934	-2.6072	0.00912871	0.612964	0	9.2807	10.68	16.5146	10.455	8.33683	7.87131	9.55598	13.4219	9.33799	6.4088	9.44293	11.5122	14.8407	14.4898	10.3417
HMGB3	0.440322	0.168993	2.60557	0.00917223	0.613741	0	7.31949	7.45903	2.80588	7.45629	17.1096	10.7171	12.8468	5.92498	8.48201	8.75151	5.27693	6.57135	8.09493	10.9464	6.63215
GRASP	0.431363	0.165654	2.604	0.00921427	0.614413	0	28.5775	25.598	15.3121	2.51245	27.7894	39.2355	70.4358	4.35304	41.0872	47.3928	31.245	26.8783	27.3982	4.49247	19.5592
MPEG1	-0.408631	0.157095	-2.60117	0.00929051	0.617089	0	11.382	10.2562	9.29949	5.91641	9.42661	5.38882	6.70817	2.41836	8.32638	10.6499	7.56823	8.64652	14.1142	9.49114	7.75625
PLP2	0.38378	0.1476	2.60014	0.00931868	0.617089	0	4.13254	5.42475	14.9113	3.72815	5.66687	6.59979	8.10043	10.5199	4.51336	4.1738	5.13806	3.70565	4.56637	4.74557	4.04674
KIAA0430	-0.378816	0.145809	-2.59802	0.0093762	0.618765	0	235.73	227.839	110.552	161.607	167.282	101.237	129.607	192.985	197.421	143.323	203.856	199.364	188.985	196.783	199.358
ACCS	0.417221	0.160962	2.59205	0.00954068	0.627463	0	28.8927	19.2409	18.6792	10.6171	38.9597	45.8958	29.8704	17.2913	23.0337	22.7539	21.4549	20.3564	19.6665	24.234	16.8052
CLEC1A	0.4531	0.17525	2.58545	0.00972508	0.632701	0	7.52962	22.5466	17.4766	6.80792	23.4848	14.6527	32.022	23.8208	18.9872	36.487	20.1357	9.09119	4.04746	8.22565	16.2432
HSPB1	0.448262	0.173599	2.58217	0.00981799	0.632701	0	24.8653	24.0723	391.14	73.5093	20.7603	44.0793	62.4619	189.599	18.2091	16.9645	29.3008	12.5498	26.9831	48.5314	18.7162
AMDHD2	0.431871	0.167089	2.58468	0.00974691	0.632701	0	12.4326	7.62855	23.9702	18.8028	15.9653	28.4578	18.4158	12.8173	15.0186	13.6389	12.498	12.2533	12.7132	19.9314	8.99275
VAMP5	0.449813	0.174138	2.58309	0.00979199	0.632701	0	3.7473	3.64475	9.45983	7.13211	4.25015	11.0198	7.0246	13.6637	3.19048	5.27783	3.1245	3.16215	3.78801	5.44159	3.5971
ODC1	0.28007	0.108428	2.58302	0.00979403	0.632701	0	22.0986	22.2076	214.77	21.8015	31.7127	28.5184	24.238	29.9876	25.9129	28.4626	27.2178	20.801	20.5487	29.296	26.4162
SPATA18	0.341995	0.132438	2.58231	0.00981417	0.632701	0	0.280172	0.0847617	1.12235	0.405233	0.980804	0.242194	0.0632846	2.17652	0.155633	0.121175	2.22186	0.197635	0.259453	10.0606	0.112409
CRHBP	0.399839	0.15519	2.57644	0.00998229	0.636877	0	33.6206	24.4961	32.5482	6.56478	37.9789	65.6952	57.589	13.0591	32.4495	32.1921	32.3559	30.0405	30.823	17.0841	35.7462
KDELR3	0.45388	0.176076	2.57775	0.00994448	0.636877	0	2.90678	1.44095	6.89445	1.94512	7.95541	3.45127	3.03766	8.827	2.72358	4.1334	3.3328	1.18581	2.80209	2.84734	2.97885
SMO	0.358128	0.138977	2.57688	0.00996954	0.636877	0	14.5339	16.1895	54.4341	19.2081	20.2699	22.3424	23.6685	48.4881	13.5401	13.2888	17.6361	11.9569	18.992	31.0044	11.9716
STAB2	0.420306	0.163218	2.57512	0.0100205	0.637201	0	2.97683	2.11904	1.36286	0.648373	4.41362	4.54114	3.86036	0.846425	4.98026	2.31578	3.61053	2.51984	2.02373	0.949114	2.13578
PDE6C	-0.366314	0.142459	-2.57136	0.01013	0.642035	0	6.23383	7.9676	1.68353	2.67454	4.35913	5.02553	4.68306	1.81377	4.59118	3.60831	4.02713	5.03968	5.5004	2.91062	6.46354
SDR16C5	0.452408	0.176021	2.57019	0.0101642	0.642086	0	0.875537	1.27143	3.84807	7.21315	2.12507	1.27152	2.78452	12.4545	0.311266	1.29253	3.26336	1.03758	0.778359	7.71946	2.19198
SERPINH1	0.370317	0.144206	2.56798	0.0102295	0.644086	0	11.9774	16.6981	338.63	12.8054	14.7665	19.0122	18.8588	54.6549	24.1231	26.1603	19.7191	15.3167	11.8311	26.069	9.77961
NKAIN1	0.406826	0.158718	2.5632	0.0103711	0.648751	0	2.66163	2.62761	2.16454	1.2157	3.70526	4.66224	5.25263	11.1244	3.34611	3.51407	2.9162	2.12457	2.85398	4.1761	3.09126
LOC105260710	-0.427575	0.16681	-2.56325	0.0103699	0.648751	0	8.23005	10.0019	9.70033	3.56605	3.70526	3.39072	4.87292	17.1703	5.99188	6.97428	8.19313	6.67017	7.26468	6.70707	7.53143
PRPF40B	0.296351	0.115753	2.56021	0.010461	0.651873	0	35.3717	31.0228	28.4597	38.0109	49.912	54.0698	45.6282	31.0759	46.9234	40.7551	44.229	35.2284	40.319	46.823	36.0834
FAM181A	0.448103	0.175089	2.55928	0.0104889	0.651873	0	5.00807	4.49237	30.6242	6.40269	9.15417	22.5846	8.60671	16.6867	2.87921	6.88003	2.98563	4.05151	6.53821	14.7429	6.46354
LOC102900616	-0.448069	0.175215	-2.55725	0.0105504	0.653581	0	1.64601	3.72952	1.44302	0.0810466	2.07059	1.27152	2.34153	0.120918	2.25668	3.71602	1.18037	6.91721	2.64642	0.88584	3.20367
SLC12A7	0.372392	0.145698	2.55591	0.010591	0.653987	0	9.03555	6.52665	35.1136	7.53734	11.4427	10.8987	9.30284	18.6214	6.30314	6.67807	9.99839	6.07727	8.66573	15.5022	5.39565
HTRA3	0.376348	0.147424	2.55282	0.0106854	0.657698	0	0.455279	1.1019	3.7679	0.162093	0.435913	1.27152	3.98693	1.57193	0.4669	3.33904	0.4166	0.296452	0.259453	0.696017	0.337228
SLCO2B1	-0.336012	0.131819	-2.54904	0.010802	0.661195	0	16.9154	13.1381	6.0126	19.2891	10.3529	10.4143	12.7202	23.4581	15.3299	11.0673	13.6784	17.2436	16.9163	22.7787	13.2081
AKT3	-0.308426	0.121011	-2.54875	0.010811	0.661195	0	338.868	389.141	143.1	244.842	261.766	231.174	292.628	194.315	362.625	363.336	361.747	394.726	351.818	174.827	331.046
PGR	-0.447803	0.175918	-2.54552	0.0109116	0.663398	0	3.29202	4.23809	1.04218	2.91768	2.66997	1.45316	1.20241	1.20918	0.700349	0.70012	2.2913	5.33614	1.71239	3.923	3.09126
SELPLG	-0.360704	0.14171	-2.54537	0.0109162	0.663398	0	32.4299	21.5295	33.6706	40.4423	20.2155	19.5572	24.5544	42.8049	18.3647	25.0293	22.3575	24.4079	37.1537	48.0884	24.8987
GGA2	-0.232951	0.0916393	-2.54205	0.0110205	0.667626	0	49.9056	52.1285	21.1644	27.1506	40.8123	38.6905	39.4896	26.8438	48.0128	40.3108	44.8539	45.3572	47.2204	38.0278	44.9637
DOCK1	-0.354451	0.139557	-2.53984	0.0110903	0.667646	0	41.5705	56.5361	62.2906	78.6963	35.4724	27.2468	35.7558	61.6681	36.1069	39.0317	47.9784	54.9424	50.8009	66.0583	44.9637
OAS2	-0.387149	0.152372	-2.54082	0.0110592	0.667646	0	11.7672	9.83236	12.6666	8.67199	4.74055	7.20528	7.91058	28.7785	6.06969	6.67807	8.12369	11.0675	9.85921	11.6425	8.20588
POLE	0.427651	0.168598	2.53652	0.0111962	0.669816	0	1.19073	1.69523	2.16454	1.53989	4.5226	2.1192	10.3154	2.78111	3.7352	5.7356	1.31923	2.8657	2.38697	2.84734	1.57373
RRAD	0.437306	0.172346	2.53738	0.0111687	0.669816	0	0.910559	0.339047	5.05059	0.162093	0.762847	1.75591	1.45555	1.08826	1.16725	0.484699	1.11093	0.543495	0.259453	0.696017	0.562047
SCG2	0.381462	0.150611	2.53276	0.0113168	0.671701	0	304.687	250.047	137.168	112.25	593.005	348.82	310.031	219.224	310.021	223.487	279.747	230.442	272.166	412.801	261.52
POR	0.309203	0.122043	2.53356	0.0112909	0.671701	0	51.0263	44.7542	56.5185	52.7614	66.2043	79.6213	63.0315	55.5013	45.4449	51.8224	50.4086	43.0349	51.7349	63.1477	48.8419
PLA2G7	-0.409561	0.161737	-2.53227	0.0113326	0.671701	0	7.24945	11.1038	4.16874	9.80664	8.28234	5.93376	6.96131	6.65048	5.68061	5.54711	8.12369	12.451	10.43	11.7057	16.0745
OXER1	-0.292463	0.115658	-2.52869	0.011449	0.676513	0	0.24515	1.01714	0.160336	0	0	0	0.0632846	0.483671	0	0.188494	0	0.0988173	0.155672	0	0.281023
PLTP	0.325548	0.128805	2.52746	0.0114892	0.676806	0	111.123	108.58	252.048	75.3734	127.232	180.011	134.48	154.412	83.1859	126.251	103.108	91.9989	101.29	134.711	94.3677
CSRNP1	0.382721	0.151516	2.52595	0.0115385	0.677632	0	14.3238	14.6638	326.364	9.48246	17.8724	13.8051	25.3139	14.2683	14.3183	16.8029	18.0527	10.1288	10.4819	6.01105	12.1964
ATP6V0E2	0.259201	0.102681	2.52434	0.0115917	0.678681	0	515.551	478.056	341.035	676.334	524.185	664.944	591.268	537.964	506.275	485.87	501.864	425.26	426.8	454.183	443.567
LOC101091018	0.322946	0.128118	2.52069	0.0117124	0.683664	0	313.828	229.45	375.748	243.545	341.974	400.468	366.165	456.344	309.088	221.009	288.287	266.609	302.574	532.769	212.454
CX3CR1	-0.338048	0.134184	-2.51928	0.0117596	0.683851	0	16.32	12.9685	3.44723	15.1557	9.64457	9.44557	12.8468	24.1836	9.10454	10.7576	10.2067	12.0557	14.8926	16.7044	11.3533
RND2	-0.315829	0.125406	-2.51846	0.0117869	0.683851	0	82.6507	84.1684	130.033	228.471	77.5925	88.8853	73.7266	379.682	54.4716	55.3634	87.3471	99.3608	126.146	261.892	123.425
RSPH4A	0.33696	0.13386	2.51725	0.0118275	0.684141	0	0.70043	0.254285	0.561176	0.162093	3.59628	0.363291	0.0632846	2.41836	1.4007	0.552018	1.6664	0.494087	0.155672	2.65752	0.281023
LOC102899922	-0.425816	0.169345	-2.51448	0.0119208	0.687467	0	2.73168	10.1714	2.96622	2.99873	1.58018	2.1192	5.44248	5.32039	14.7852	1.8984	3.26336	10.4746	9.80732	1.89823	2.07957
CDH18	-0.336192	0.133831	-2.51206	0.012003	0.688075	0	40.9401	36.278	10.4218	104.469	29.0427	23.1295	23.1622	42.5631	28.7143	42.088	36.2442	39.8728	32.0165	48.2783	36.8141
DDAH2	0.432188	0.172015	2.5125	0.011988	0.688075	0	8.51022	5.42475	18.6792	21.1532	19.0167	15.9848	11.1381	18.9841	6.53659	7.78211	7.08219	6.67017	9.80732	14.9327	6.18251
AANAT	-0.284162	0.113336	-2.50725	0.0121675	0.69409	0	0.105064	0	0.40084	0.97256	0.0544891	0	0	0	0.0778166	0.0269277	0	0.247043	0.674577	1.51858	0.449637
PSTPIP1	0.423023	0.168745	2.50688	0.0121802	0.69409	0	0.525322	0.423809	0.721512	0.810466	0.817337	0.605485	2.15168	2.0556	0.23345	0.59241	0.763766	0.296452	0.622687	0.189823	0.562047
TICAM1	0.389884	0.155714	2.50384	0.0122852	0.698004	0	5.11314	4.83142	25.6538	5.51117	7.35603	9.26393	7.72073	7.61783	5.68061	6.63768	5.55466	3.60683	6.22687	7.02344	4.32776
CHFR	0.226432	0.0904715	2.5028	0.0123217	0.698011	0	32.2198	30.0904	176.61	35.7416	36.6167	41.5968	39.3631	39.6611	45.3671	39.853	40.9656	31.7204	30.6154	24.1075	34.6221
TNFRSF12A	0.352832	0.141089	2.50077	0.0123923	0.699948	0	2.55657	1.78	52.5902	2.59349	1.08978	5.57047	23.9849	10.278	3.11266	5.74907	3.5411	2.81629	1.76428	2.40442	3.09126
CPNE8	0.437674	0.175187	2.49832	0.0124783	0.700683	0	8.37014	7.20475	7.93664	0.810466	29.9145	14.1684	5.63233	3.62754	9.96052	7.94367	6.45729	6.91721	6.33065	12.6549	4.88981
SLC16A7	-0.43186	0.172822	-2.49887	0.012459	0.700683	0	9.24568	10.68	8.81849	3.89024	6.4842	3.69346	2.53139	6.52956	6.30314	8.94	7.98483	8.99238	7.62791	8.98494	7.64384
TGIF2	0.436666	0.175033	2.49477	0.0126039	0.705673	0	0.770473	0.932379	6.65395	1.29675	2.56099	2.05865	1.58212	2.90203	1.8676	2.28886	1.18037	1.18581	1.0897	1.77168	1.40512
SHISA8	0.437847	0.176018	2.48752	0.0128638	0.70883	0	2.24138	0.847617	1.28269	10.374	3.9777	4.35949	2.08839	0.604589	1.16725	1.21175	1.52753	1.38344	1.81617	3.29026	1.1803
LOC102899074	-0.407166	0.163474	-2.49071	0.012749	0.70883	0	10.8917	10.0019	3.36706	7.53734	6.32074	4.60169	4.36664	9.31068	9.49362	9.69398	9.09576	9.43706	8.56195	6.32743	8.82413
CD2H10orf54	-0.324902	0.130671	-2.48641	0.0129041	0.70883	0	36.8076	27.039	63.9741	30.7167	20.1065	27.1863	26.6428	31.4386	19.2985	21.7172	21.5243	23.8644	33.2619	29.4858	32.0929
PMFBP1	-0.42719	0.17184	-2.48597	0.0129199	0.70883	0	0.94558	1.27143	2.32487	12.8864	0.762847	0.84768	0.696131	1.3301	0.544716	0.673193	1.11093	0.790539	2.90587	4.30265	3.31608
METRN	0.303517	0.12214	2.48499	0.0129556	0.70883	0	32.0096	31.9552	92.5941	49.7626	39.995	55.8863	42.907	88.8746	30.971	40.432	33.6751	30.7816	35.3894	51.9482	35.4089
EDN3	0.430719	0.173124	2.48791	0.0128495	0.70883	0	0.910559	0.50857	0.40084	0.324187	1.14427	1.39262	3.41737	1.3301	1.71197	5.81639	1.0415	1.03758	1.03781	3.79646	0.505842
LOC101082905	-0.321528	0.129289	-2.48689	0.0128866	0.70883	1	0.490301	0.169523	0.240504	0.162093	0.490402	0.181646	0	0.483671	0	0.094247	0.486033	3.21156	1.19348	1.51858	5.00222
PDLIM4	0.400006	0.160626	2.49029	0.0127639	0.70883	0	15.1643	13.8162	60.607	14.1832	14.7121	29.7293	27.7187	35.0662	13.2288	16.6144	15.6225	11.117	13.4915	14.2367	18.7162
CENPF	-0.39962	0.160903	-2.48361	0.0130057	0.709547	0	18.8766	26.3609	4.64975	1.53989	11.6607	10.4143	15.3149	3.14386	10.5052	3.08322	13.8172	12.2039	16.0342	0.759291	23.9994
LHFP	0.425441	0.171648	2.47857	0.013191	0.710919	0	37.7882	46.3647	70.0669	15.1557	100.314	72.2344	45.4384	36.0335	65.5216	76.6228	30.3423	32.8568	36.7385	21.7031	44.5703
LOC101085328	-0.409178	0.165066	-2.47888	0.0131797	0.710919	0	0.770473	0.339047	0.160336	0	0.272446	0.242194	0.126569	1.08826	0.389083	0.0403916	0.624899	0.543495	0.778359	0.0632743	1.01168
ZNF391	0.335711	0.135277	2.48165	0.0130776	0.710919	0	13.4483	12.0362	19.4007	6.15955	17.9814	13.7445	16.0743	19.8305	18.0535	13.6658	18.8164	9.93114	12.2981	16.5779	10.4541
CB2H6orf118	0.422896	0.170581	2.47916	0.0131694	0.710919	0	1.05064	1.27143	0.962017	0.24314	4.63157	5.81266	0.8227	0.483671	1.08943	1.65605	3.05506	1.92694	1.03781	2.84734	1.62994
RASGRP1	-0.345699	0.139513	-2.4779	0.0132159	0.710919	0	293.375	230.213	74.396	74.8061	197.033	232.264	189.158	36.3963	288.855	266.517	296.341	384.943	323.486	129.459	286.475
RARRES2	0.429725	0.173505	2.47673	0.0132593	0.71126	0	14.3238	16.1047	112.396	4.70071	7.5195	55.5836	24.8709	26.481	5.99188	11.6328	12.5674	7.4113	11.2084	13.0345	12.4212
MAP2K3	0.324805	0.131213	2.47541	0.0133083	0.711903	0	9.66593	15.0876	246.437	14.1832	14.4941	18.2857	16.9603	18.3795	9.96052	17.5973	13.7478	11.9075	12.1424	13.9836	12.084
S1PR2	0.391851	0.158606	2.47059	0.0134892	0.719572	0	4.48275	4.15332	5.5316	0.891513	6.21176	6.96308	7.72073	4.35304	3.50175	4.6181	3.88826	4.24915	3.99557	2.65752	3.09126
KDELR1	0.25494	0.103238	2.46944	0.0135326	0.71962	0	37.1928	33.2266	53.7928	52.5993	44.5176	51.8295	42.7804	44.0141	35.5622	37.3083	36.5913	33.5485	34.2997	41.761	36.1958
SLITRK6	-0.43371	0.175692	-2.46858	0.013565	0.71962	0	11.5571	13.2228	9.21933	66.4583	7.24705	6.47869	14.0492	30.5922	0.933799	4.60464	17.8444	15.9096	27.502	45.1778	23.3249
BSPRY	0.379192	0.153685	2.46734	0.013612	0.720123	0	5.91863	5.67903	7.29529	35.0122	6.15727	10.8987	9.55598	13.0591	6.14751	4.84699	9.51236	5.38554	7.42035	7.46636	7.92486
TOP2A	0.400385	0.162446	2.46473	0.0137118	0.721428	0	0.24515	0.678094	3.04639	0.24314	2.0161	1.69536	0.379708	2.66019	1.63415	0.753976	0.555466	0.395269	0.415125	0.88584	0.674456
NLRP12	-0.405343	0.164425	-2.46522	0.013693	0.721428	0	1.57597	1.01714	2.16454	0.0810466	0.326935	0.968777	0.126569	0.241836	0.23345	0.484699	0.486033	0.395269	1.40105	0	1.06789
POC1A	0.36104	0.146642	2.46204	0.0138149	0.724869	0	7.35451	5.17046	3.60756	3.97129	11.7152	9.99051	8.03715	3.99029	7.31476	8.19949	6.73503	6.91721	6.43443	5.06194	5.84529
KERA	0.220677	0.0898406	2.45632	0.0140368	0.726652	0	0.105064	0	0	0.0810466	0.0544891	0.121097	0.442993	0	0	0.753976	0.486033	0	0	0.189823	0
PPP1R14B	0.380131	0.154758	2.45629	0.0140381	0.726652	0	9.59589	7.45903	14.6708	16.7767	12.9684	15.6821	12.1507	12.9382	8.55983	8.19949	7.42936	6.2749	8.04304	10.1872	8.93654
ADA	0.431246	0.175392	2.45876	0.0139418	0.726652	0	0.770473	0.932379	1.04218	0.405233	3.05139	2.36139	2.97438	1.93469	1.8676	2.00611	1.94413	1.97635	2.02373	0.506194	1.79855
BANK1	-0.415854	0.169118	-2.45896	0.013934	0.726652	0	2.52155	3.30571	4.24891	4.61966	3.16037	2.1192	2.97438	4.95763	1.71197	2.93512	2.43016	5.78081	4.61826	6.83362	4.88981
ANKRD66	0.206551	0.0840497	2.45749	0.0139913	0.726652	0	0	0	0.801681	0.0810466	0.326935	0.121097	0	0.483671	0	0.0134639	0.902633	0	0	1.9615	0
CNPY4	0.341902	0.13935	2.45356	0.014145	0.728257	0	5.46335	5.33999	9.62017	7.21315	6.9746	9.38502	8.227	8.70609	5.44716	6.58383	5.69353	4.99028	5.55229	6.89689	5.50806
BCAS1	-0.43077	0.175504	-2.45448	0.014109	0.728257	1	46.4035	85.6941	205.952	421.686	58.8482	75.9279	62.6518	274.363	32.5273	35.6119	99.1507	128.808	184.056	191.278	203.686
RD3	-0.334315	0.13684	-2.4431	0.0145615	0.747699	0	0.630387	0.0847617	0	2.26931	0.217956	0.0605485	0	0.241836	0.0778166	0	0.138867	1.08699	0.363234	0.696017	0.281023
AEBP1	0.429029	0.175678	2.44214	0.0146006	0.747708	1	40.1346	42.6351	67.6618	6.32164	38.1424	44.8665	83.9787	49.2136	31.2823	97.2898	34.8555	25.6925	21.5865	38.4707	13.0395
LAMC3	0.429738	0.176046	2.44105	0.0146446	0.747965	0	6.54902	5.7638	7.05479	6.72687	6.64767	5.69156	23.2255	14.1474	7.93729	35.6119	9.16519	7.06544	6.17498	6.6438	3.6533
POLD2	0.281619	0.115428	2.43979	0.0146959	0.748594	0	32.3248	30.7685	25.1728	47.9796	36.8346	44.927	44.2993	25.8764	30.8154	33.2961	33.2585	29.1017	26.9831	37.142	37.6009
DPYSL4	0.348596	0.142961	2.4384	0.0147523	0.749477	0	93.1222	58.3161	43.4511	34.5259	107.888	106.323	118.469	25.7555	66.9223	98.5285	73.9464	65.8618	69.3777	72.8919	63.7923
SCIMP	0.338238	0.138878	2.4355	0.0148714	0.752105	0	0.070043	0.0847617	1.7637	0.324187	0.435913	0.363291	0.316423	0.362754	0.0778166	0.376988	0.2083	0.0988173	0.155672	0.189823	0.0562047
LRRC71	0.393057	0.161405	2.43523	0.0148823	0.752105	0	0.175107	0.254285	1.60336	1.37779	1.41672	0.42384	0.569562	2.53928	0.155633	0.242349	0.833199	0.395269	0.518906	3.48008	0.168614
FICD	0.282732	0.116364	2.42972	0.0151104	0.75939	0	12.5727	12.2057	19.3205	18.1544	16.0198	13.5629	17.783	14.1474	13.3066	12.1175	14.0255	10.4252	11.1046	17.2106	13.5453
PHLDB3	0.404247	0.166516	2.42768	0.0151958	0.75939	0	5.42833	3.55999	5.85227	4.29547	8.0099	7.14473	6.64489	3.3857	9.10454	7.29741	4.23543	3.50802	3.68423	4.49247	3.03505
SAMD9L	-0.395402	0.162918	-2.427	0.0152242	0.75939	0	22.9391	22.038	107.986	19.3701	9.20866	16.7114	16.0743	83.5542	14.0848	13.6389	17.5666	24.7043	24.8037	39.7362	23.5498
IER3	0.40462	0.166647	2.42801	0.0151818	0.75939	0	3.18696	3.64475	47.219	3.6471	3.32384	6.41814	7.0246	6.04589	2.49013	4.57771	3.61053	3.60683	2.7502	1.77168	2.97885
REEP2	0.264163	0.108687	2.43049	0.0150784	0.75939	0	44.7925	44.5847	26.8563	63.0543	57.704	68.3593	57.3992	39.1774	57.0396	57.733	45.0622	46.6418	41.8238	44.7982	49.2915
MFAP5	0.394014	0.162609	2.42308	0.0153894	0.760027	1	2.38146	3.05142	2.24471	0.405233	4.19566	1.9981	2.59467	14.3892	0.0778166	5.07587	4.92976	1.18581	0.259453	4.11283	0.618251
SMAGP	0.419995	0.17388	2.41544	0.0157163	0.760027	0	0.840516	1.1019	11.7045	1.94512	1.58018	1.63481	1.39226	2.41836	1.01162	1.69645	1.59697	0.74113	1.0897	1.01239	1.12409
GPRIN1	0.358603	0.14847	2.41532	0.0157213	0.760027	0	148.526	93.916	43.6916	39.2266	177.362	179.769	198.018	55.5013	167.928	132	112.69	113.343	130.453	105.035	92.1195
OPA1	-0.323121	0.133677	-2.41718	0.0156414	0.760027	0	91.6863	116.039	51.2274	72.2126	71.4352	65.7557	70.4991	81.6196	92.2905	102.837	97.6926	113.739	87.8507	77.511	99.5947
LUZP2	-0.335306	0.138732	-2.41693	0.0156519	0.760027	0	61.9881	63.7408	40.084	101.146	69.2556	57.0973	40.692	196.492	66.0663	77.8211	47.2841	83.6983	68.1323	98.5813	83.3515
ACTA2	0.42505	0.175814	2.41762	0.0156225	0.760027	0	4.51777	4.57713	10.1813	3.97129	12.8049	11.3226	7.91058	26.6019	5.36935	6.13952	5.97126	5.08909	10.3262	7.71946	2.07957
KPNA2	0.26422	0.109228	2.41898	0.0155641	0.760027	0	19.4369	18.8171	62.6112	29.9873	21.9046	27.0046	24.1115	23.2162	22.6446	20.5055	21.1077	19.4176	17.3833	21.9562	21.1892
LOC101088902	0.380762	0.15769	2.41462	0.0157514	0.760027	0	3.78232	6.61141	13.9492	4.13338	7.30154	7.38692	7.65744	8.46425	6.77004	6.86657	5.34636	4.05151	3.37289	6.01105	5.17083
NARFL	0.256722	0.106159	2.41829	0.0155938	0.760027	0	26.9666	23.3095	26.1348	36.9573	32.4755	38.8116	34.4268	27.0856	29.9594	28.7184	29.5786	28.9535	25.5302	31.0044	27.3717
TSPAN33	0.324809	0.134443	2.41597	0.0156935	0.760027	0	57.5753	39.7532	237.859	122.948	68.4928	83.1331	62.8417	197.096	34.0837	28.8261	62.9065	47.8276	64.8632	116.614	43.6148
LOC102902209	0.267431	0.110612	2.41773	0.0156178	0.760027	0	14.674	16.6133	23.5694	27.0696	23.2668	23.9167	19.6815	19.3469	21.0883	19.563	21.8715	17.4907	18.006	21.8929	21.133
CDKAL1	-0.280171	0.11583	-2.41881	0.0155713	0.760027	0	10.5765	11.9514	7.69613	8.18571	8.71826	8.29515	7.97387	10.1571	9.80489	8.75151	9.92896	10.9193	10.2743	9.99733	10.3417
THBS2	0.389517	0.160878	2.4212	0.0154693	0.760027	0	15.6896	12.0362	53.7126	7.45629	19.7251	19.315	23.8583	21.6443	8.71546	36.3255	21.2466	9.6841	14.0623	8.47875	10.2293
DDX58	-0.381948	0.158405	-2.41122	0.0158993	0.763327	0	41.5355	26.8695	156.648	30.0683	18.1449	29.4266	20.9472	78.9594	23.4228	23.7233	24.2322	34.8331	37.1537	63.2743	36.9265
ND2	-0.331573	0.137494	-2.41156	0.0158847	0.763327	0	5454.74	6425.45	3678.99	6137.91	4600.62	3941.53	4898.86	9147.92	4084.83	4754.07	4875.88	5865.25	7931.53	7624.74	5766.99
STAM2	-0.240226	0.0998946	-2.4048	0.0161815	0.76493	0	32.8151	33.1418	33.3499	27.3127	28.0074	26.7019	27.2757	28.5366	30.8154	30.1052	31.8699	34.9319	35.7007	34.8008	35.1279
APOD	-0.419953	0.174672	-2.40424	0.0162063	0.76493	0	162.044	259.71	572.961	1064.06	154.368	221.002	200.169	682.581	77.9722	108.155	332.308	333.212	562.961	594.019	524.221
ETV5	-0.343778	0.142791	-2.40756	0.0160593	0.76493	0	172.061	200.885	95.7207	58.9209	101.132	118.433	122.139	36.5172	161.703	198.821	191.566	151.289	158.266	63.211	194.075
CCDC40	0.423395	0.176029	2.40526	0.0161609	0.76493	0	1.15571	1.69523	3.36706	0.810466	4.57708	1.63481	1.70869	4.7158	1.32288	1.14443	2.7079	1.82812	1.03781	10.4403	1.51753
LOC105261318	0.324201	0.1346	2.40862	0.0160131	0.76493	0	0.105064	0	0.160336	0	0.0544891	0.787131	1.01255	0.604589	0.933799	0.673193	0.902633	0.197635	0.207562	1.20221	0.168614
RELL1	-0.384397	0.159555	-2.40918	0.0159883	0.76493	0	4.69288	8.81522	75.5183	30.2304	5.55789	5.08608	5.56905	19.7096	3.34611	6.39533	6.17956	8.05361	11.0527	8.73185	7.98106
DRD5	-0.404633	0.168308	-2.40412	0.0162116	0.76493	0	2.59159	1.44095	0.40084	0.567327	1.41672	1.02933	0.253139	0.604589	0.933799	0.363524	0.972066	3.31038	1.55672	7.90928	0.674456
TFRC	-0.285484	0.118797	-2.40313	0.0162554	0.765118	0	171.5	229.196	125.142	130.08	178.942	144.529	145.808	200.603	91.9792	246.941	183.72	228.861	198.118	71.8163	203.461
LOC101090125	-0.237195	0.0987396	-2.40223	0.0162955	0.76513	0	16.1099	15.2571	14.8311	11.9139	12.9139	13.7445	13.0366	10.8826	13.2288	15.2142	15.1365	15.6625	15.9304	15.3124	17.4235
EMP1	0.400699	0.167074	2.39833	0.0164699	0.766717	0	2.83674	3.9838	85.6195	1.29675	3.16037	4.05675	4.55649	10.6408	2.25668	8.87268	4.02713	2.07516	2.54264	4.36592	1.79855
FBLN1	0.39718	0.165569	2.39888	0.0164453	0.766717	1	30.6438	34.6675	84.9781	25.4486	42.1201	38.8116	42.021	74.3645	23.2672	44.9289	28.5371	22.7774	13.1283	54.226	19.2782
FAM98C	0.347902	0.144997	2.39937	0.0164234	0.766717	0	23.4294	19.4952	11.3839	11.6707	22.504	40.9308	28.6047	11.1244	18.3647	18.1627	22.7741	18.6765	19.1995	16.4513	19.503
LTB	0.233838	0.0975176	2.39791	0.016489	0.766717	0	0	0.0847617	0.0801681	0.162093	0.326935	0.0605485	0.442993	0.120918	0.0778166	0.0673193	0.138867	0.0988173	0	0.506194	0
PTPRU	-0.418241	0.174997	-2.39	0.0168485	0.766727	0	22.6589	12.2904	7.7763	9.88769	18.9077	9.86941	6.77146	43.2886	21.0883	15.6046	24.9265	51.6321	26.8793	28.0305	20.6271
LOC101091724	-0.378201	0.15813	-2.39172	0.0167698	0.766727	0	0.455279	0.762855	0.160336	0.72942	0.217956	0.363291	0.253139	0.241836	0.311266	0.242349	0.2083	1.08699	0.415125	0.316371	1.40512
ZNF215	-0.372674	0.155927	-2.39006	0.0168457	0.766727	0	0.455279	1.52571	0.160336	3.16082	0.980804	0.121097	0.253139	1.20918	0.700349	0.834759	0.624899	1.82812	1.29726	2.02478	2.86644
SLC15A3	0.383334	0.160138	2.39378	0.0166758	0.766727	0	21.258	16.7828	99.6489	28.6095	19.0167	42.5051	31.136	42.3213	13.4623	16.8702	22.4964	14.4767	22.3648	24.0442	18.9972
FUOM	0.389224	0.162836	2.39027	0.0168358	0.766727	0	3.50215	2.28857	4.08857	6.15955	5.44891	4.48059	3.73379	6.7714	2.56795	2.61199	3.1245	2.76689	2.07562	5.31504	2.69782
KCTD4	0.415247	0.173237	2.39699	0.0165304	0.766727	0	8.54525	4.91618	0.801681	2.35035	17.273	11.9281	12.5304	2.90203	10.3496	10.7442	5.48523	9.04179	8.51005	10.0606	5.17083
VGF	0.398535	0.166654	2.3914	0.0167843	0.766727	0	113.96	78.5741	70.2272	39.875	141.999	185.642	229.533	150.301	110.188	127.826	102.275	82.2654	101.498	146.543	94.4239
MPP6	-0.311189	0.130099	-2.39194	0.0167594	0.766727	0	47.1389	44.4151	21.1644	14.4263	31.8761	26.6414	30.4399	19.5887	48.791	38.4662	40.6185	42.0962	38.5028	25.8159	33.498
LOC102899640	0.252705	0.105669	2.39147	0.0167809	0.766727	0	0.0350215	0	0	0	0.381424	0.302743	0	0	0.4669	0.498163	0.555466	0.0494087	0.155672	0.189823	0
LOC101084636	0.353706	0.148097	2.38834	0.0169245	0.767349	0	13.4833	11.6971	36.5566	17.8303	23.7028	26.157	15.8844	28.5366	14.9408	16.197	14.9976	14.1309	18.1617	21.8929	14.3884
MFSD8	-0.32752	0.137155	-2.38796	0.0169421	0.767349	0	16.8453	20.6819	13.8691	23.0983	14.7121	11.262	12.6569	24.4254	18.4425	19.0379	18.3304	20.0105	17.9022	22.3991	20.3461
SLC39A3	0.326471	0.136793	2.38661	0.0170044	0.768358	0	26.2311	18.8171	13.0674	20.3427	31.8761	33.0595	33.4776	12.4545	27.5471	30.0109	20.7605	22.9256	21.0676	18.9823	19.2782
SVIP	-0.303396	0.127252	-2.38422	0.0171155	0.771563	0	62.6184	67.6398	44.9743	72.7799	37.8699	52.9194	54.8045	92.8649	40.0755	47.7428	60.407	56.3259	65.6935	73.3349	77.5625
LOC102899938	0.418364	0.175971	2.37746	0.0174324	0.78401	0	0.595365	0.593332	1.44302	1.05361	0.980804	1.21097	1.6454	1.3301	0.933799	0.673193	1.11093	0.938765	0.467015	1.32876	0.899275
CCDC173	0.373735	0.15731	2.37579	0.0175116	0.785732	0	1.9612	2.54285	4.24891	2.99873	3.05139	3.9962	2.72124	4.35304	3.2683	2.11383	3.61053	2.37162	1.97184	4.11283	2.30439
ZFHX3	-0.385737	0.162503	-2.37373	0.0176096	0.788286	0	20.5926	17.9695	41.6874	167.686	18.3628	7.75021	16.011	41.3539	16.4193	12.7503	18.3304	24.0126	24.4405	108.895	17.5359
TIFAB	0.193573	0.0816289	2.37138	0.0177219	0.791467	0	0.0350215	0	0.721512	0	0.0544891	0.302743	0.126569	0.241836	0	0.0134639	0.138867	0	0	0	0
LOC101086489	-0.36455	0.154051	-2.36643	0.0179606	0.795425	0	0.840516	0.762855	0.160336	1.37779	0.544891	0.121097	0.126569	0	0.4669	0.646265	0.0694333	0.494087	0.985921	0.88584	0.281023
DOK3	0.404885	0.170942	2.36855	0.0178581	0.795425	0	0.490301	0.423809	1.52319	0.810466	0.708358	0.908228	1.32898	1.20918	0.4669	0.484699	0.694333	0.395269	0.155672	0.316371	0.674456
R3HDM4	0.354504	0.149845	2.3658	0.0179913	0.795425	0	15.7947	9.40855	20.4429	14.1021	23.9207	23.735	19.7448	13.5428	29.6481	17.6511	16.2474	14.4767	17.6428	16.7044	13.0395
VARS	0.294491	0.124507	2.36526	0.0180176	0.795425	0	101.843	86.6265	78.8052	158.77	110.722	124.73	162.768	84.1588	92.1349	103.995	109.149	87.3051	88.9923	88.7105	107.351
RD3L	-0.2927	0.123745	-2.36534	0.0180133	0.795425	0	0.210129	0.254285	0.320672	3.32291	0.0544891	0.0605485	0	0.483671	0	0.148102	0	0.0988173	0.207562	0.0632743	0.393433
SLC4A3	0.331695	0.140367	2.36305	0.0181253	0.795915	0	269.49	198.258	129.231	267.697	321.159	323.874	362.494	191.05	327.141	281.22	233.296	244.869	220.535	256.387	167.097
LOC101085148	-0.401076	0.169663	-2.36395	0.0180811	0.795915	0	210.234	355.999	602.784	1051.58	238.553	289.18	259.214	857.429	150.653	186.326	393.409	426.199	587.505	684.564	669.117
HBA1	0.236699	0.100191	2.36248	0.018153	0.795915	0	1.22575	5.42475	48.7422	4.29547	3.9777	1.08987	10.1255	11.729	4.82463	4.83352	26.0375	0.247043	0.0518906	0	0.618251
LDLRAD3	-0.398097	0.168706	-2.35971	0.018289	0.797231	0	11.1018	10.2562	19.1602	21.7205	8.06439	3.69346	9.17627	21.8861	6.77004	6.61075	10.7622	9.38765	14.5294	17.1473	11.2409
CWC25	0.264281	0.11207	2.35818	0.0183646	0.797231	0	11.452	11.7819	28.9407	14.9936	15.5839	16.3481	17.6564	15.1147	12.4507	13.3561	14.1644	12.1545	13.5953	14.3	15.1191
RECQL4	0.414491	0.175806	2.35766	0.0183906	0.797231	0	1.19073	1.01714	2.0042	3.80919	1.74365	3.20907	2.91109	6.04589	2.87921	2.32925	2.01357	1.38344	0.985921	3.66991	1.29271
GPC4	0.377384	0.159876	2.36049	0.018251	0.797231	0	15.2344	9.40855	19.3205	4.45757	27.0811	15.3188	23.0356	4.59488	20.0767	14.7698	15.9697	11.7593	16.605	11.073	11.8592
RAB43	0.294827	0.125022	2.35819	0.0183641	0.797231	0	10.6816	10.0019	26.696	13.6969	13.5133	15.561	12.9101	17.4122	12.3728	13.7601	10.0678	8.89356	9.9111	15.3756	9.83582
TMEM177	-0.28571	0.121524	-2.35105	0.0187203	0.798899	0	13.2381	11.1885	7.13496	22.2878	12.1511	9.02173	10.0623	12.8173	7.54821	7.64747	8.81803	12.0557	11.8311	15.4389	14.1636
RAMP1	0.380741	0.161804	2.3531	0.0186177	0.798899	0	7.03932	6.69618	16.0336	18.3976	11.6062	15.561	11.8342	11.85	5.29153	9.73437	6.66559	6.17608	9.44408	11.3261	9.83582
CAPS	0.374679	0.159082	2.35525	0.0185104	0.798899	0	6.68911	3.9838	10.6624	9.23932	11.9876	6.78144	7.34102	20.7979	3.89083	5.49325	8.95689	6.8678	6.64199	33.3455	4.8336
CATSPERG	-0.413757	0.175954	-2.35151	0.0186972	0.798899	0	1.22575	1.94952	3.68773	4.21443	1.41672	1.15042	1.45555	3.62754	0.855983	0.430843	1.31923	3.21156	1.50483	2.02478	2.52921
LOC105261312	-0.405456	0.172288	-2.35336	0.0186048	0.798899	0	2.13631	3.13618	0.801681	0.810466	1.58018	0.787131	2.02511	2.90203	1.08943	2.31578	1.52753	1.87753	2.12751	0.949114	2.58542
COMP	0.381207	0.162035	2.35262	0.0186414	0.798899	1	2.59159	2.03428	0.962017	0.324187	2.88792	2.96688	4.05022	4.59488	0.544716	3.28518	1.31923	0.642313	0.415125	1.9615	0.393433
DIO3	0.345299	0.146676	2.35416	0.0185644	0.798899	0	0.210129	0.169523	0.962017	0.162093	0.217956	0.908228	1.45555	0.120918	2.41231	0.430843	0.2083	0.395269	0.207562	0.759291	0.281023
SCGN	0.382544	0.162864	2.34885	0.0188316	0.801868	0	2.83674	1.61047	1.52319	2.10721	16.5102	4.96498	1.26569	0	1.47852	1.40024	2.43016	3.35979	3.00965	3.35354	2.02337
IGFBP4	-0.375721	0.160334	-2.34337	0.0191105	0.808366	0	23.3944	30.3447	43.2106	8.3478	12.369	23.6139	28.9211	13.0591	15.4855	25.9045	17.4972	31.4733	24.9075	20.754	38.5564
CPAMD8	0.410042	0.174866	2.34489	0.0190327	0.808366	0	1.75107	3.13618	5.37126	0.567327	4.95851	2.48249	3.10095	5.56222	1.55633	5.31822	2.2913	1.63049	1.81617	3.16371	1.2365
BCAN	0.355823	0.151825	2.34364	0.0190965	0.808366	0	211.775	158.165	377.431	306.275	278.821	355.117	310.791	426.84	243.177	253.12	204.759	166.211	216.487	242.657	173.448
MFSD2A	0.278644	0.119184	2.33793	0.0193908	0.809047	0	18.4213	21.4447	30.6242	13.5348	28.3343	21.3736	23.6052	29.1412	24.4344	25.1236	26.0375	18.9235	16.9682	12.5283	17.9855
SYDE2	-0.39306	0.168898	-2.3272	0.0199548	0.809047	0	3.36206	3.39047	1.28269	0.24314	3.37832	2.54304	2.15168	2.90203	4.59118	3.8372	1.2498	3.75506	3.11343	1.77168	4.66499
INSIG2	-0.274929	0.117924	-2.33141	0.0197317	0.809047	0	15.0592	17.7152	24.4513	27.88	14.0582	13.5629	13.7328	25.7555	13.5401	14.0428	16.8723	17.3424	20.9638	19.9314	18.7162
CC2H3orf17	-0.330099	0.141861	-2.32692	0.0199693	0.809047	0	6.09374	10.0866	7.5358	6.15955	5.28544	6.41814	5.56905	6.16681	7.15913	6.15298	5.69353	7.75716	7.26468	5.82123	7.53143
MCF2L2	-0.370764	0.159054	-2.33105	0.0197506	0.809047	0	41.1503	39.3294	11.3037	16.1283	26.4272	15.2582	23.795	33.3733	32.2161	25.3255	36.5913	41.6021	31.757	41.1915	30.4629
LOC102899326	-0.38039	0.163432	-2.32751	0.0199382	0.809047	0	3.29202	1.78	0.721512	0.0810466	0.980804	1.81646	0	0	1.08943	0.686657	1.6664	1.77871	2.54264	0.126549	3.87812
APIP	-0.337468	0.144802	-2.33054	0.0197775	0.809047	0	10.9617	11.019	15.2319	14.5884	8.9907	12.7152	7.0246	14.9938	10.0383	9.49202	7.56823	12.451	12.5056	10.0606	14.4446
LTBP3	0.281108	0.120309	2.33656	0.0194623	0.809047	0	91.3361	83.0665	98.6067	79.912	115.571	102.751	130.113	100.845	103.496	110.027	86.1667	77.1763	87.2799	94.8481	74.2464
DPP3	0.244031	0.104944	2.32535	0.0200535	0.809047	0	25.986	26.5304	34.5524	42.7116	37.5975	39.3565	29.5539	45.4651	29.9594	34.2251	32.1476	28.4594	26.8274	31.827	29.5637
ACER2	-0.331165	0.142272	-2.32769	0.0199288	0.809047	0	11.1719	8.22189	14.5104	6.24059	6.04829	6.05485	7.34102	11.1244	13.4623	7.80904	6.24899	7.51012	6.90145	9.23804	7.98106
GGTA1	-0.352712	0.151404	-2.32962	0.0198265	0.809047	0	16.5652	15.7657	77.5225	24.6382	10.5164	10.8987	15.3149	47.3998	9.41581	11.4443	11.6648	12.0063	22.6762	31.8902	13.5453
CCDC183	-0.403371	0.173028	-2.33125	0.0197404	0.809047	0	0.805494	0.593332	0	2.02617	0.435913	0.181646	0.759416	0.241836	0.622533	0.376988	0.486033	1.33403	0.830249	1.45531	1.01168
ABCA6	-0.407739	0.174086	-2.34218	0.0191716	0.809047	0	2.24138	1.94952	9.29949	2.59349	0.653869	1.33207	2.27825	2.90203	1.32288	1.73684	1.4581	2.07516	2.33508	3.66991	2.07957
PNKP	0.381924	0.163355	2.338	0.019387	0.809047	0	8.82542	8.73046	12.1054	14.5884	12.1511	16.1665	13.7961	11.1244	10.4274	9.15542	9.37349	5.73141	8.76951	8.16238	6.46354
DYNC1LI2	-0.215673	0.0925139	-2.33125	0.0197404	0.809047	0	226.764	244.114	231.285	261.943	213.107	201.203	186.816	263.843	225.902	219.797	246.002	250.551	255.042	251.895	246.739
KCNS2	-0.378871	0.162426	-2.33258	0.01967	0.809047	0	13.2031	18.7323	3.7679	17.1008	7.02909	8.71899	11.0748	7.37599	12.6841	18.809	13.4006	15.5637	10.897	8.41548	17.9293
SH3BGRL	0.303854	0.130337	2.3313	0.0197375	0.809047	0	10.5064	12.46	19.7213	9.64455	15.8563	18.4068	12.0874	24.9091	15.0964	13.5581	12.012	11.117	10.2224	16.831	11.803
SLC13A1	0.268734	0.115507	2.32656	0.0199885	0.809047	0	0.140086	0.0847617	0.320672	0	0.163467	0.363291	0.0632846	0.120918	0.0778166	0.215422	0.624899	0	0.0518906	0.316371	0.0562047
PLEK	-0.395848	0.169918	-2.32964	0.0198254	0.809047	0	13.9035	17.0371	302.634	6.97001	5.55789	13.9867	12.5936	17.5331	10.2718	11.8078	15.9697	14.4767	24.8556	4.93539	21.8636
SLC20A2	-0.299121	0.128263	-2.33209	0.019696	0.809047	0	93.2272	135.449	145.746	174.088	81.2432	85.7367	102.268	199.031	72.3694	104.91	108.038	102.819	137.769	145.468	130.507
TRIM2	-0.310194	0.133375	-2.32573	0.0200327	0.809047	0	431.36	547.73	353.381	492.196	378.481	294.811	338.383	432.765	391.884	383.504	511.584	470.914	487.149	455.258	535.012
ELOVL6	-0.287498	0.123117	-2.33516	0.0195349	0.809047	0	32.4299	37.8037	27.7381	61.3523	34.2192	27.6707	28.5414	38.6937	39.6086	37.066	39.0215	41.7009	44.8853	45.5575	44.7951
LOC101095636	-0.38336	0.164924	-2.32447	0.0201002	0.809232	0	15.6196	20.6819	26.9365	27.5559	11.1703	17.0747	17.8463	31.4386	13.4623	14.6891	21.2466	27.2242	37.2055	34.9274	23.887
CD63	0.373097	0.160906	2.31872	0.02041	0.809972	0	53.1977	50.2637	193.686	61.0281	56.8866	114.558	80.8778	90.8093	46.1452	46.4099	46.3814	37.4518	53.1359	71.8163	52.9448
SMIM1	-0.402302	0.17345	-2.31942	0.0203723	0.809972	0	1.33082	0.50857	0.641344	1.37779	0.544891	0.544937	0.569562	1.08826	0.544716	0.35006	0.902633	0.691721	1.91995	0.822565	1.68614
N6AMT1	-0.320485	0.138255	-2.31806	0.0204458	0.809972	0	5.11314	5.17046	3.44723	3.72815	4.84953	3.75401	3.79708	4.7158	4.82463	4.83352	3.5411	4.69382	5.70796	7.33981	5.11463
LGR4	-0.213871	0.0920733	-2.32284	0.0201878	0.809972	0	51.4816	48.9075	37.8393	27.9611	47.9504	43.7766	38.9833	51.9947	46.8456	34.8579	41.5211	48.5687	53.3435	59.6044	47.2119
LOC102899534	0.305645	0.131761	2.31969	0.0203578	0.809972	0	10.4364	8.39141	9.37966	8.10466	14.8755	16.9536	14.4922	7.49691	15.5633	11.8347	13.2618	12.7474	13.6472	10.8199	10.3417
FCGR2B	0.33914	0.146315	2.31788	0.020456	0.809972	0	1.01562	1.52571	11.7847	0.810466	0.59938	0.726582	4.55649	3.14386	0.622533	0.76744	1.94413	0.543495	0.311343	0.126549	0.112409
FLRT3	-0.351019	0.151427	-2.31807	0.0204456	0.809972	0	55.6842	53.3999	15.9534	31.9324	30.4049	37.2373	35.9457	18.6214	71.5135	46.1272	51.3806	69.518	46.7534	54.7955	52.439
GANC	-0.34732	0.149626	-2.32125	0.0202733	0.809972	0	15.4795	15.6809	16.2741	17.1008	13.8947	7.56857	14.1758	24.7882	18.2091	9.74783	15.4142	18.5777	18.2655	21.1969	19.9527
WIF1	-0.398697	0.172357	-2.3132	0.0207115	0.810241	0	1.75107	2.54285	1.20252	18.2355	0.817337	2.1192	1.26569	0.362754	3.42393	3.58139	1.18037	4.5456	1.40105	0.569468	4.7774
DRG2	0.27024	0.116765	2.31439	0.0206465	0.810241	0	32.1147	31.1075	40.4047	36.8762	36.5622	49.226	39.0466	30.5922	35.0953	34.1847	34.1612	28.9041	27.3463	28.4734	36.9827
GRIN2C	0.403421	0.174453	2.3125	0.0207503	0.810241	0	1.68103	1.1019	1.20252	0.405233	5.83033	2.30084	1.45555	21.5234	2.8014	2.61199	3.1245	1.7293	0.985921	2.84734	1.46132
LOC105261227	-0.375045	0.162035	-2.31459	0.0206355	0.810241	0	0.525322	0.254285	0.0801681	0.567327	0.217956	0.121097	0.253139	0.241836	0.155633	0.309669	0.4166	0.938765	0.415125	0.506194	0.674456
CDIPT	0.301162	0.130284	2.31159	0.0208003	0.810241	0	144.219	96.9674	73.1934	118.409	160.252	185.4	156.63	88.6328	131.588	130.761	117.065	115.616	114.263	112.122	107.576
RGN	0.362009	0.156489	2.31332	0.0207053	0.810241	0	5.81357	6.35713	6.09277	8.91513	9.37213	9.02173	5.88547	12.9382	3.81301	3.8372	6.24899	5.83022	5.60418	11.1363	4.27156
CXHXorf57	-0.31917	0.138014	-2.3126	0.0207449	0.810241	0	39.8895	25.598	23.2487	15.2368	27.8984	26.8835	22.2129	26.6019	24.5122	14.541	20.8994	26.7795	35.3894	139.14	26.641
ITIH5	0.336255	0.145447	2.31187	0.0207849	0.810241	0	6.72413	8.47617	19.08	24.395	9.75355	8.84009	14.3023	24.3045	13.151	28.4491	10.7622	9.98055	7.05712	15.3124	8.31829
HAVCR1	-0.328918	0.142398	-2.30986	0.0208962	0.81156	0	7.80979	7.9676	100.531	10.9413	4.84953	6.3576	7.27773	15.4775	4.04646	7.32434	5.34636	5.87963	8.92518	10.6933	8.54311
SYT4	-0.280773	0.121616	-2.30869	0.0209609	0.81156	0	155.881	167.659	44.7338	94.5004	102.657	122.369	108.533	65.9002	156.022	148.574	156.919	153.019	140.779	135.913	150.685
PCSK6	-0.405616	0.175673	-2.30893	0.0209477	0.81156	0	31.7995	55.0951	67.261	119.706	33.6743	21.7975	50.5011	138.209	20.6992	20.6132	67.4891	88.2439	101.394	128.826	79.4172
TMPRSS7	-0.286634	0.124205	-2.30774	0.0210136	0.811942	0	0.350215	0	0	0.48628	0.163467	0.181646	0	0.120918	0.389083	0.107711	0.138867	0.197635	0.674577	0.189823	1.74235
LOC101087713	-0.341544	0.148048	-2.30699	0.0210554	0.811942	0	31.9396	26.0218	63.8138	37.2004	20.6514	19.7388	19.6182	51.511	21.3217	18.1897	24.6488	19.2694	39.1255	42.5203	25.5169
TIGD3	0.399786	0.173614	2.30273	0.0212942	0.819505	0	3.39709	2.37333	1.20252	1.70198	2.61548	5.32827	5.37919	0.846425	2.17886	4.1738	2.98563	1.77871	1.76428	1.64513	2.47301
MICALL2	0.352418	0.153234	2.29986	0.0214559	0.822808	0	13.7634	10.0866	28.5398	19.9375	20.3789	20.526	21.3269	25.6346	16.5749	16.9779	12.984	14.0815	12.0905	24.6137	10.7913
PHLDA3	-0.40202	0.174815	-2.29969	0.0214657	0.822808	0	7.45958	9.57807	13.2277	36.7141	6.15727	6.53924	10.6318	37.0009	5.36935	5.5875	13.8867	16.7495	19.7184	26.6385	18.8848
DBH	0.36008	0.156689	2.29806	0.0215586	0.823083	0	11.9774	5.84856	1.04218	0.48628	30.7319	13.5023	9.8724	4.11121	15.3299	11.9155	5.27693	3.4092	7.1609	0.379646	2.4168
ATP4A	0.354527	0.154237	2.29858	0.0215287	0.823083	0	0.840516	0.254285	0.641344	0.24314	3.05139	1.02933	1.26569	0.362754	0.155633	0.59241	0.624899	0.296452	0.207562	0.379646	0.449637
LOC101084776	0.333842	0.145333	2.29708	0.0216141	0.823564	1	11.5221	13.1381	24.1306	6.64583	12.8594	12.3519	13.7961	12.0918	17.5866	7.43205	17.4972	7.9548	8.40627	7.71946	9.44239
LINGO4	0.377702	0.164549	2.29538	0.0217115	0.824008	0	0.840516	1.27143	1.04218	0.97256	4.57708	1.69536	0.696131	6.89232	2.8014	3.2044	1.11093	1.03758	1.0897	0.506194	0.337228
SPRY2	-0.266345	0.116004	-2.29599	0.0216763	0.824008	0	66.1556	57.4684	119.531	32.4187	53.7807	41.4757	53.0325	37.7264	57.4286	32.0978	53.1859	48.4205	61.8017	32.6495	70.6493
LOC102900946	-0.401077	0.174929	-2.29279	0.0218599	0.824173	0	0.770473	1.18666	2.64555	1.70198	0.435913	0.666034	0.506277	2.41836	0.155633	0.296205	1.31923	1.43285	1.91995	2.34115	1.40512
LOC102900104	-0.394383	0.171943	-2.29369	0.0218082	0.824173	0	2.38146	1.61047	0.801681	3.48501	1.47121	1.75591	2.40482	0.241836	1.71197	1.69645	1.0415	2.96452	2.28319	1.77168	3.31608
LOC102900133	0.403577	0.176057	2.29231	0.0218875	0.824173	0	3.04687	2.2038	2.0042	3.07977	8.93621	4.90443	3.03766	2.29744	2.25668	2.98898	2.083	2.61866	2.95776	2.91062	2.3606
ADAMTS17	-0.403014	0.175773	-2.29281	0.0218592	0.824173	0	1.19073	3.30571	0.801681	13.6158	1.03529	1.15042	1.83525	4.35304	3.19048	2.61199	1.4581	3.70565	2.33508	1.07566	3.03505
CYTIP	-0.39222	0.171952	-2.28099	0.0225488	0.825064	0	6.09374	9.57807	13.3881	16.0472	4.19566	5.69156	6.01204	27.2065	2.72358	3.55446	10.3456	8.79474	15.152	15.8186	10.8475
RARRES1	0.400352	0.175637	2.27943	0.0226416	0.825064	0	3.18696	5.67903	47.8603	1.45884	5.33993	5.44937	19.3651	10.278	2.87921	27.749	7.70709	8.39947	5.08528	5.69468	4.21535
COMMD9	0.299501	0.131055	2.28531	0.0222944	0.825064	0	17.4057	12.9685	24.7719	18.1544	19.5071	24.4011	19.7448	18.9841	14.6295	15.8873	16.2474	13.1921	13.3359	12.9712	17.311
RORB	-0.351277	0.153632	-2.28649	0.0222259	0.825064	0	30.0835	23.0552	24.9323	11.5897	12.7504	16.1665	15.3149	7.85966	32.683	33.5519	19.5802	23.0738	14.8926	7.52964	19.1658
CD68	0.401982	0.176076	2.283	0.0224302	0.825064	0	0.735451	0.50857	10.7425	2.75559	2.34303	1.63481	2.34153	1.57193	2.02323	0.955934	2.083	0.938765	1.40105	1.45531	1.68614
DPF1	0.36663	0.160433	2.28525	0.0222982	0.825064	0	33.8308	23.5638	10.8227	12.7243	49.4761	52.6167	42.2109	4.7158	37.8189	32.3806	24.6488	27.6194	31.3938	31.5106	20.5709
GLIS2	0.268725	0.117772	2.28174	0.0225046	0.825064	0	18.8416	17.1219	40.8857	20.0996	20.9783	22.3424	24.7443	32.406	19.8432	22.525	18.8164	14.7238	14.8407	24.234	17.8169
MYOC	0.358089	0.156998	2.28085	0.0225575	0.825064	0	0.980602	1.1019	2.80588	1.45884	1.52569	0.544937	2.97438	4.59488	0.0778166	1.34639	2.22186	0.889356	1.03781	1.70841	0.168614
MARK1	0.229925	0.100645	2.28451	0.0223413	0.825064	0	77.0473	76.8789	50.5059	83.0728	114.536	83.3148	100.812	85.4889	106.764	90.2751	97.6232	85.3288	88.3697	78.5234	79.1362
TSTA3	0.289293	0.126905	2.27961	0.0226309	0.825064	0	26.5813	20.7666	14.4302	22.4499	33.5653	40.9308	31.6423	17.8958	27.6249	26.6315	26.0375	24.1114	26.9312	20.2478	24.7301
USP9X	-0.316861	0.138471	-2.28829	0.0221208	0.825064	0	295.196	342.183	285.559	342.827	295.658	180.98	223.332	290.445	426.513	357.371	309.811	378.52	262.099	281.507	336.61
PUS7	-0.353125	0.154594	-2.28421	0.0223594	0.825064	0	14.674	21.6142	37.7592	31.8513	13.4588	13.0179	14.239	49.6972	9.96052	11.5789	21.8715	20.7516	22.0535	32.0168	29.5075
ZC3HAV1	-0.350281	0.153016	-2.28919	0.0220686	0.825064	0	22.5188	32.1247	191.682	20.5858	15.3659	17.7407	15.6313	49.3345	16.8862	19.6707	22.2881	26.236	23.9734	30.8146	24.3928
LOC105260409	-0.40163	0.176074	-2.28103	0.0225469	0.825064	0	3.43211	3.89904	4.56958	5.18699	2.56099	2.78523	3.92365	9.06884	4.74681	2.61199	3.9577	10.3264	3.68423	7.21327	8.65552
FHL2	0.347679	0.152493	2.27997	0.0226095	0.825064	0	32.1147	29.3276	11.2235	7.37525	37.0526	40.3859	61.5127	11.729	40.3868	35.1541	26.3846	28.5088	30.5117	16.1982	25.6293
GINS4	0.347149	0.151527	2.291	0.0219635	0.825064	0	4.97305	3.72952	9.7805	1.70198	7.19256	8.05296	7.65744	2.29744	4.04646	6.0722	4.7909	6.02786	5.55229	4.87212	4.38396
LOC101095479	0.402577	0.175884	2.28888	0.0220866	0.825064	0	50.0807	57.8075	360.516	96.6887	42.1746	157.063	139.163	160.7	36.6516	51.1088	64.6424	37.2541	37.0499	91.1149	108.868
LRRC55	-0.400431	0.17592	-2.27621	0.0228334	0.827915	0	26.6864	12.5447	1.92403	26.097	16.6737	4.29895	4.80963	6.28773	10.8943	11.1885	14.7893	17.8859	15.152	15.8818	14.0512
LOC102901988	-0.356099	0.15653	-2.27496	0.0229083	0.827915	0	3.7473	3.39047	1.7637	1.29675	3.37832	2.48249	1.89854	2.17652	3.65738	2.26193	2.56903	3.75506	3.94368	2.4677	3.42849
RYR1	0.268201	0.117789	2.27697	0.0227879	0.827915	0	29.5231	28.6495	20.2825	6.48373	36.8346	37.9639	44.5524	11.6081	48.3241	44.5923	47.2841	36.4636	29.3701	18.7925	34.6221
GPC3	0.384804	0.169226	2.2739	0.0229719	0.827915	0	4.2376	4.06856	5.7721	0.97256	5.013	6.05485	7.34102	5.56222	4.98026	13.9351	2.9162	2.8657	3.73612	21.9562	2.69782
DNAH8	-0.386577	0.169868	-2.27575	0.0228611	0.827915	0	1.9612	4.83142	4.24891	9.96874	2.39752	4.48059	2.53139	6.16681	0.933799	1.50795	1.11093	7.31248	2.07562	5.06194	10.1168
ESR2	-0.38053	0.167355	-2.27379	0.0229785	0.827915	0	3.50215	1.1019	0.561176	0.48628	1.19876	0.605485	0.696131	0	2.17886	1.38678	0.833199	1.77871	1.45294	2.4677	0.449637
IFT27	0.349332	0.153847	2.27065	0.0231682	0.83001	0	18.4563	15.2571	13.3079	15.0747	19.1257	37.7217	22.466	10.3989	22.8781	20.5862	18.747	15.9096	15.671	12.7814	17.7045
HTR1F	-0.399211	0.176078	-2.26724	0.0233757	0.83001	0	2.55657	1.69523	0.320672	0.162093	1.85263	0.605485	0.759416	0.362754	1.01162	0.94247	0.972066	1.97635	1.60861	0.189823	1.57373
OSMR	0.399184	0.175732	2.27155	0.0231135	0.83001	0	7.07434	15.5962	292.373	29.0957	7.41052	21.6764	22.4028	72.4298	12.3728	12.683	13.6784	6.02786	8.97707	17.2106	12.2526
KCNIP2	-0.328016	0.144475	-2.27041	0.0231827	0.83001	0	171.956	268.949	229.441	120.435	164.121	203.746	190.107	124.787	169.173	278.5	184.97	300.009	219.082	231.141	313.51
NPTX2	0.341254	0.150523	2.26713	0.0233824	0.83001	0	94.5931	113.242	298.225	110.142	172.295	176.136	192.765	59.3707	104.508	168.096	121.925	92.4436	164.649	71.5632	104.091
LOC102900986	-0.390784	0.172238	-2.26886	0.0232769	0.83001	0	2.41648	1.61047	1.04218	2.75559	1.68916	1.02933	1.83525	1.20918	1.55633	0.902078	1.73583	2.51984	3.06154	4.49247	3.09126
CLIC1	0.388241	0.171113	2.26891	0.0232736	0.83001	0	3.92241	5.00094	40.7254	7.21315	4.79504	8.59789	7.0246	15.2357	3.57956	4.34883	4.51316	2.2728	3.16533	4.74557	5.67667
ENKUR	0.321941	0.14199	2.26735	0.0233687	0.83001	0	5.67348	4.40761	9.70033	2.26931	5.83033	7.75021	6.83474	11.3663	5.68061	4.41614	5.69353	3.95269	5.39662	10.5668	4.8336
THBS4	-0.35566	0.157053	-2.26459	0.0235378	0.830936	0	14.639	17.9695	8.65815	4.21443	6.42971	12.9574	11.8342	21.0397	14.5517	21.1248	10.0678	15.3661	10.2743	7.27654	13.2643
NID1	0.397172	0.175602	2.26177	0.0237114	0.830936	0	13.3432	14.6638	28.0588	12.4812	19.3981	11.2015	39.5529	38.0891	21.1661	83.799	13.4006	13.2415	12.9726	17.4004	6.91318
CNTFR	0.266868	0.117895	2.2636	0.0235986	0.830936	0	60.6222	60.0961	107.505	51.3836	68.8197	71.3262	96.3192	66.6257	81.0849	63.5898	62.2122	52.7685	57.9618	66.438	65.366
KLF4	0.393378	0.173772	2.26377	0.0235885	0.830936	0	1.71605	1.61047	7.85647	1.53989	3.05139	2.60359	1.07584	3.3857	0.544716	3.16401	2.56903	0.938765	1.19348	1.64513	0.337228
LOC102900100	0.303584	0.134202	2.26214	0.0236887	0.830936	0	0.175107	0.169523	0.160336	0.0810466	0.381424	0.605485	0.126569	0.120918	0	0.094247	0.277733	0.0494087	0.0518906	0.632743	0.112409
EIF2AK1	-0.216664	0.095656	-2.26503	0.0235107	0.830936	0	106.36	125.108	63.2526	103.983	94.9745	90.6412	98.0912	81.2568	99.4496	110.592	99.9839	108.452	99.8375	82.5729	124.55
SLC30A1	-0.208915	0.0923613	-2.26193	0.0237017	0.830936	0	70.7434	72.7255	72.6323	49.0332	56.9956	64.8475	57.4625	59.0079	87.3102	80.1369	64.9201	72.4825	68.288	48.7212	74.415
MPP7	-0.369489	0.163419	-2.26099	0.02376	0.831126	0	38.6637	55.0103	12.6666	40.9286	23.1579	21.4947	38.5403	46.1906	22.9559	32.044	37.7717	40.7127	32.7948	32.8393	59.8018
NIF3L1	-0.217101	0.0960891	-2.25937	0.0238601	0.832141	0	37.2979	36.1932	34.6326	34.2017	28.8247	30.0926	29.6805	44.0141	26.8467	30.7649	32.5642	33.005	30.7192	36.3827	38.8936
SMPDL3A	0.396392	0.175463	2.25912	0.0238757	0.832141	0	2.97683	4.66189	159.294	2.4314	3.92322	4.90443	10.7584	14.3892	2.10105	4.37575	3.26336	2.91511	3.21722	3.48008	3.82192
LRRC56	0.392253	0.173727	2.25786	0.0239543	0.833365	0	2.41648	2.62761	5.61176	12.076	7.41052	5.69156	3.41737	3.99029	2.25668	2.43696	3.26336	3.80447	2.90587	7.52964	2.13578
EFEMP2	0.343254	0.152109	2.25664	0.0240309	0.834519	0	23.2543	20.9361	55.2358	22.531	28.1709	44.8059	33.2877	31.6805	23.8897	26.8469	19.233	19.6646	24.2329	34.9274	21.5264
OCM2	0.256528	0.113881	2.2526	0.0242846	0.837275	0	0.140086	0.0847617	0.0801681	0	0.108978	0.242194	0.316423	0	0.311266	0.0807831	0.347166	0.0494087	0	0	0
ARSD	0.343795	0.152511	2.25423	0.0241817	0.837275	0	4.02747	3.9838	9.45983	7.21315	7.73745	4.78333	5.82219	10.1571	5.29153	4.55078	4.7909	3.35979	4.56637	7.14999	5.11463
CA2H7orf49	0.342897	0.152191	2.25307	0.0242547	0.837275	0	17.6158	12.5447	9.62017	9.23932	20.052	26.8835	19.112	11.0035	18.0535	8.32066	15.9002	10.03	12.9208	10.5035	17.5921
ARRDC4	-0.378898	0.168184	-2.25288	0.024267	0.837275	0	2.97683	4.66189	5.29109	4.8628	4.19566	3.14852	3.16423	4.7158	2.8014	4.64503	4.09656	4.49619	6.27876	6.01105	6.96938
TNFRSF13C	-0.395237	0.175596	-2.25084	0.0243958	0.838142	0	2.4515	8.13712	1.92403	0.48628	2.77894	2.2403	1.51883	0.362754	2.87921	2.93512	1.52753	3.11275	2.80209	0.506194	2.3606
LOC101097746	-0.380251	0.1693	-2.24602	0.0247027	0.838142	0	19.1217	26.9542	35.5144	78.9394	19.5071	21.4342	22.2762	66.1421	12.0616	14.137	32.4253	32.8074	50.2301	47.2026	51.8207
PTPRN	0.30009	0.134053	2.23859	0.0251827	0.838142	0	299.504	207.073	107.586	159.095	413.082	368.014	336.864	99.8782	333.055	379.492	295.925	307.025	265.265	251.262	214.589
IQCA1	0.394193	0.176002	2.2397	0.0251101	0.838142	0	2.69666	1.78	2.0042	4.05233	8.82723	2.96688	3.73379	3.3857	4.12428	1.96572	2.4996	3.21156	2.85398	8.16238	1.62994
CD5	-0.354231	0.158179	-2.23942	0.0251284	0.838142	0	0.315193	0.339047	0.721512	1.53989	0.163467	0.181646	0.316423	0.967343	0.0778166	0.228886	0.2083	0.642313	0.311343	1.26549	1.01168
DIRAS1	0.295073	0.131481	2.24421	0.0248186	0.838142	0	199.097	162.997	97.4042	369.654	237.518	190.788	265.353	237.12	151.898	169.873	185.109	134.194	149.652	203.237	163.612
ERMP1	-0.222318	0.0992582	-2.2398	0.0251041	0.838142	0	79.4638	88.8303	68.223	187.38	69.3646	67.5722	78.6628	74.2436	72.4473	80.2176	85.6807	84.2418	96.257	80.6114	84.7005
FBXO17	0.333802	0.149078	2.23912	0.0251482	0.838142	0	4.69288	3.64475	1.12235	2.75559	5.83033	5.75211	7.34102	3.3857	4.74681	6.2203	4.166	3.50802	4.20314	2.08805	4.44017
SLC7A10	0.335065	0.149422	2.2424	0.0249354	0.838142	0	10.0512	10.9343	7.5358	33.3102	17.273	13.1996	22.5926	52.5993	14.007	13.9082	12.7757	11.364	13.2321	23.3482	15.3439
DNAH14	-0.380251	0.169635	-2.24158	0.0249886	0.838142	0	0.805494	0.169523	0.801681	0.48628	0.435913	0.363291	0.632846	1.3301	0.311266	0.457771	0.347166	1.23522	1.19348	1.07566	1.12409
TNNT2	0.384898	0.171743	2.24112	0.0250181	0.838142	0	4.37769	6.52665	3.68773	0.648373	4.95851	16.4692	5.44248	6.52956	7.47039	13.3696	2.9162	2.42102	1.97184	1.77168	3.14746
TPD52	-0.257128	0.114476	-2.24613	0.0246958	0.838142	0	239.372	281.409	112.716	228.227	160.906	225.18	199.093	146.432	226.135	231.955	235.101	239.583	243.782	174.89	243.872
SAMD12	-0.344855	0.15378	-2.24252	0.0249277	0.838142	0	233.383	273.272	54.6746	60.2177	167.064	113.65	144.859	70.9788	225.59	264.161	231.629	256.974	181.773	121.107	199.302
GPAA1	0.323527	0.143857	2.24895	0.0245154	0.838142	0	87.2035	62.8084	87.784	86.0715	108.978	139.504	104.546	89.1165	99.5274	103.349	82.3479	72.9766	83.2844	79.7256	68.2325
GPR37	-0.379136	0.169042	-2.24285	0.0249063	0.838142	0	81.46	106.461	111.915	228.065	77.429	69.1464	86.0038	255.862	57.0396	71.1161	139.283	115.122	197.651	208.109	149.336
GALNTL6	0.379056	0.169151	2.24094	0.0250302	0.838142	0	7.14439	4.15332	1.28269	19.046	13.6223	9.92996	5.63233	1.20918	9.41581	6.43572	8.19313	6.91721	7.21279	10.5668	4.27156
SLC12A2	-0.372805	0.16645	-2.23974	0.0251075	0.838142	0	62.9687	110.529	97.0033	223.202	56.2328	58.5504	69.4233	271.461	54.8607	60.2911	119.634	108.798	135.953	173.751	133.599
LOC102901967	0.207197	0.0922017	2.24722	0.0246262	0.838142	0	0.0350215	0.0847617	0.0801681	0.0810466	0.926315	0.121097	0.189854	0.604589	0.0778166	0.094247	0	0	0.103781	0.0632743	0
ENPP4	-0.371694	0.165636	-2.24404	0.02483	0.838142	0	38.5587	49.8399	40.0039	65.3236	28.1164	26.0964	32.2119	73.8808	29.5703	31.7747	62.0039	58.8951	67.8729	66.6911	53.9003
GPR116	-0.229921	0.102586	-2.24124	0.0250102	0.838142	0	59.1163	56.7903	34.6326	76.1839	44.0817	42.7473	45.4384	83.3124	61.942	34.5483	53.8802	52.3732	55.1078	49.0376	48.8981
CASR	-0.346884	0.155107	-2.23641	0.0253249	0.838517	0	0.875537	0.339047	1.44302	0.162093	0.163467	0.121097	0.126569	0.725507	0.778166	0.471235	0.347166	0.444678	0.311343	5.63141	0.337228
AK1	0.311874	0.139438	2.23665	0.025309	0.838517	0	100.267	73.3189	75.9993	90.5291	104.946	167.417	111.318	94.5578	104.819	93.8565	91.027	81.2278	88.214	73.8411	92.5129
RASSF5	0.213717	0.0955489	2.23673	0.0253039	0.838517	0	83.3161	75.1836	50.2654	56.1653	86.9646	90.2173	90.497	42.4422	109.255	122.373	103.386	78.4116	66.0567	25.1199	85.3187
GPR124	0.325244	0.145521	2.23503	0.0254157	0.840073	0	29.313	27.6323	15.4724	21.8826	39.5046	25.7331	36.2621	47.158	26.5355	49.4662	29.5091	22.8762	19.459	22.146	18.3789
BACE2	0.332053	0.148652	2.23375	0.0254992	0.841387	0	6.61906	7.28951	25.6538	9.80664	8.06439	12.9574	10.7584	25.6346	12.6063	14.0697	7.35993	7.90539	7.93926	6.3907	5.84529
NRIP2	-0.306034	0.137138	-2.23158	0.025643	0.841946	0	15.0242	12.46	5.85227	11.2655	9.20866	10.5354	11.2647	12.3336	9.41581	9.94979	13.1229	10.6723	13.8548	31.2575	17.9293
ACRBP	0.345987	0.155001	2.23215	0.0256049	0.841946	0	0.140086	0.254285	0.240504	0.0810466	0.762847	0.544937	0.569562	0.362754	0.155633	0.282741	0.4166	0.148226	0.467015	0.379646	0.0562047
ZNF169	0.288821	0.129506	2.23018	0.0257354	0.841946	0	5.39331	5.25523	7.5358	7.53734	7.79194	8.84009	8.03715	7.85966	6.45878	6.62422	7.70709	6.02786	6.95334	8.73185	7.70004
SH3GL1	0.305445	0.136886	2.23138	0.0256556	0.841946	0	27.2467	18.7323	47.7802	26.5833	28.3343	35.7236	32.0853	30.4713	32.7608	32.8114	28.6065	21.641	26.9312	26.2588	18.2103
PDRG1	0.34877	0.156365	2.23048	0.0257155	0.841946	0	30.0134	25.7676	60.4467	24.8813	28.3343	54.857	50.7543	21.0397	28.014	29.8898	25.8986	28.0147	25.6858	30.6247	27.8775
LOC101086422	-0.38112	0.170981	-2.22902	0.0258128	0.843042	0	13.4132	14.4943	4.32907	0.24314	6.15727	9.86941	9.74584	7.61783	5.99188	8.50916	5.69353	6.8184	8.09493	0.759291	17.3672
PLK5	-0.36864	0.165545	-2.22683	0.0259585	0.844929	0	1.08567	0.254285	0.320672	5.83536	0.544891	0.302743	0.8227	6.89232	0	0.134639	0.2083	0.74113	1.45294	1.77168	1.68614
CPEB2	-0.275125	0.123528	-2.22723	0.0259316	0.844929	0	52.7074	64.6732	60.126	37.6056	50.8383	36.5713	49.362	46.6743	49.4135	44.3903	59.2266	53.8554	61.0233	59.4145	64.6354
DNAJC22	0.343538	0.154434	2.22449	0.0261155	0.846302	0	0.175107	0.339047	0.561176	0	0.708358	0.84768	0.316423	0.120918	0.389083	0.323133	0.347166	0.247043	0.0518906	0.316371	0.224819
LOC102899631	-0.391442	0.175933	-2.22495	0.0260847	0.846302	0	3.99245	2.96666	0.40084	0	0.871826	2.96688	1.6454	0.120918	4.12428	4.92777	2.7079	5.48436	3.21722	0	1.79855
TPBG	0.384818	0.173012	2.22423	0.0261329	0.846302	0	4.2376	8.56093	9.45983	1.70198	25.9913	5.99431	8.54343	41.8376	6.84786	20.8555	4.51316	4.74323	4.09936	15.7553	8.3745
B3GAT2	-0.370062	0.166463	-2.22309	0.02621	0.84737	0	10.0512	9.0695	4.24891	12.5622	7.35603	6.41814	5.69562	8.46425	8.09293	6.82617	7.70709	16.3543	6.27876	10.0606	8.31829
PLEKHG5	0.311945	0.140471	2.22071	0.0263708	0.848498	0	25.986	19.7495	10.983	19.127	28.1709	32.2118	40.5022	13.9056	38.8305	37.6853	27.2178	23.4691	26.8793	15.1858	18.4351
HEPACAM2	-0.320456	0.144303	-2.22072	0.0263702	0.848498	0	0.350215	0.50857	0.160336	0.810466	0.326935	0.181646	0.0632846	0.120918	0.0778166	0.094247	0.138867	0.296452	1.60861	0.316371	0.449637
FANCL	0.390828	0.176052	2.21996	0.0264217	0.848498	0	2.52155	2.71237	3.28689	2.4314	10.4619	3.93565	3.73379	3.62754	4.27991	2.84087	4.86033	2.71748	4.4107	5.37831	2.3606
LOC101097972	-0.353755	0.15931	-2.22055	0.0263814	0.848498	0	102.438	129.177	37.3583	63.2164	74.3231	44.6243	91.0666	71.7043	78.2057	145.248	113.246	127.129	98.5402	70.1712	97.2903
HTATIP2	0.306143	0.137962	2.21905	0.0264835	0.849062	0	15.9348	12.7143	11.6244	11.2655	15.7474	22.7057	15.7579	6.16681	10.5052	10.1652	14.7893	10.5735	13.284	10.4403	12.4212
LOC102902259	0.376651	0.169937	2.21641	0.0266631	0.849476	0	0.420258	0.762855	0.0801681	0	1.19876	1.39262	0.94927	0.120918	1.8676	0.780904	0.555466	0.642313	0.726468	0	0.281023
GFOD2	0.201794	0.0910511	2.21627	0.0266733	0.849476	0	34.3911	28.4799	28.2192	46.845	39.4501	39.4171	35.123	25.3928	34.9397	29.7417	35.2027	29.7934	30.5117	38.2177	33.8352
EGFL8	0.367943	0.165881	2.21811	0.0265476	0.849476	0	2.52155	2.11904	1.84387	4.78175	6.64767	4.05675	4.30336	4.59488	5.52498	2.97551	4.44373	3.06334	3.47667	6.20088	3.70951
TULP4	-0.318115	0.143518	-2.21656	0.0266535	0.849476	0	264.132	207.751	87.9444	105.361	219.7	122.853	169.16	80.5313	287.688	182.61	211.563	270.068	242.588	213.234	190.365
VAPB	-0.256784	0.115924	-2.21511	0.0267527	0.850594	0	174.652	229.874	116.244	176.682	146.848	138.838	168.59	165.899	148.241	178.208	176.708	198.079	187.273	166.095	182.103
RHBDL3	-0.371699	0.167851	-2.21445	0.0267978	0.850619	0	15.2694	22.9704	4.89025	6.24059	10.5709	7.38692	13.7328	15.8402	11.8281	11.6193	9.72066	9.58528	11.364	5.31504	18.7162
P2RY12	-0.353056	0.159499	-2.21354	0.0268606	0.851208	0	26.3362	22.6314	3.52739	26.5833	16.1833	20.8892	29.7438	25.5137	19.532	19.3206	11.5954	24.1608	29.2663	32.1433	31.9805
SMARCC2	-0.171601	0.0775878	-2.21169	0.0269878	0.852425	0	331.654	292.682	189.036	192.891	281.273	256.605	280.541	192.864	314.768	278.796	297.938	294.723	310.098	249.744	306.709
BMP7	0.212932	0.0962601	2.21205	0.0269633	0.852425	0	17.2656	17.8	21.485	13.5348	20.2699	23.0084	19.112	11.85	16.6528	21.8114	22.3575	18.0342	16.3974	12.6549	18.0979
FNDC9	0.375632	0.17021	2.20688	0.0273227	0.853555	0	59.6416	43.398	17.3965	32.5808	126.415	73.4454	84.2319	53.0829	76.8828	47.4062	34.9944	54.3989	53.3954	148.315	41.3666
GLB1	0.174075	0.0788848	2.2067	0.0273347	0.853555	0	32.5	31.7009	30.063	50.0868	37.543	38.5089	39.8693	40.0238	31.9048	35.935	36.0359	31.4733	31.9127	42.2039	35.971
SLC22A12	0.358378	0.162316	2.20791	0.0272505	0.853555	0	0.280172	0.254285	0.881849	0.567327	0.272446	0.666034	1.58212	0.725507	0.700349	0.309669	0.833199	0.543495	0.415125	0.696017	0.337228
LOC105261355	-0.314068	0.142167	-2.20915	0.0271643	0.853555	0	9.35074	10.8495	7.29529	13.2917	7.95541	7.81076	8.35357	9.79435	6.69223	7.4859	9.02633	11.3146	10.3262	15.5022	14.557
TES	0.380448	0.172225	2.20902	0.0271732	0.853555	0	1.05064	1.61047	2.40504	1.37779	2.07059	1.877	2.40482	4.23213	1.4007	1.46756	1.38867	1.43285	0.93403	1.51858	1.34891
SIRT5	0.317021	0.143548	2.20848	0.0272111	0.853555	0	35.862	40.5161	32.9491	33.3102	46.3702	65.3924	52.5895	27.0856	57.5065	40.9705	40.3407	41.4539	29.6814	32.3331	31.306
SLC25A21	-0.364004	0.164765	-2.20923	0.0271584	0.853555	0	3.78232	4.74666	5.05059	1.86407	1.47121	3.33017	3.35409	2.29744	4.51336	2.97551	3.3328	4.19974	4.09936	3.79646	4.21535
FBXO6	0.307969	0.13971	2.20435	0.0274995	0.857306	0	13.098	11.5276	19.9618	14.4263	14.6031	21.3736	19.7448	15.1147	12.6841	11.8617	11.9425	11.8581	13.1283	17.2739	12.4212
RCN1	-0.344752	0.156653	-2.20074	0.0277546	0.86246	0	28.4375	25.1742	23.9702	7.45629	23.5393	20.526	16.897	22.8535	22.2555	22.175	29.9257	34.6355	31.4457	44.7982	44.2893
SRGN	0.386767	0.175738	2.20082	0.0277487	0.86246	0	8.89546	14.0704	579.054	10.2929	6.9746	23.1901	17.4666	33.2524	8.48201	9.78822	10.1373	8.05361	6.01931	11.8323	8.4307
MGP	0.341405	0.155356	2.19757	0.0279801	0.864514	0	1.01562	1.94952	2.40504	0.567327	5.013	0.968777	1.70869	6.52956	1.55633	2.20807	2.2913	1.48226	1.19348	3.98628	0.168614
PDE1A	-0.361973	0.164879	-2.19539	0.0281359	0.864514	0	267.529	274.628	40.1642	10.5361	109.796	124.246	194.98	14.3892	179.134	163.088	297.313	220.61	277.978	61.819	260.677
MTMR2	-0.260509	0.11866	-2.19542	0.0281335	0.864514	0	49.2402	61.3675	75.1976	89.7186	47.2421	47.8939	52.3997	90.0838	47.1569	43.569	59.0877	55.6836	72.0241	71.5632	71.7734
B3GNT4	0.384377	0.175005	2.19637	0.0280653	0.864514	0	1.22575	0.932379	3.44723	0.891513	3.4873	1.93755	1.83525	2.41836	3.19048	2.34271	2.7079	1.87753	1.71239	3.73318	1.12409
GUCY1B3	-0.261134	0.118926	-2.19577	0.0281084	0.864514	0	357.359	390.328	129.151	150.504	230.434	305.286	345.344	150.301	334.378	370.418	345.431	369.774	347.719	260.943	423.558
KIAA0922	0.363469	0.165286	2.19903	0.0278756	0.864514	0	13.3432	14.0704	13.2277	14.5074	39.1777	17.9829	18.1627	13.5428	32.0604	18.3916	19.1636	20.4552	13.4915	22.146	19.6716
MYO5C	0.387095	0.176077	2.19844	0.0279177	0.864514	0	1.9612	1.61047	1.84387	0.567327	2.0161	2.36139	1.89854	2.90203	2.3345	2.80048	5.97126	1.82812	1.40105	1.13894	2.24819
PLEKHA1	-0.282881	0.128906	-2.19448	0.028201	0.865132	0	46.9638	59.5875	54.2738	178.789	51.9826	43.3528	55.4374	84.1588	45.2893	43.0978	54.9217	77.5222	61.5941	95.734	74.8646
EXPH5	-0.376443	0.171814	-2.191	0.028452	0.869282	0	4.30764	2.54285	1.12235	2.67454	2.34303	1.33207	2.59467	3.3857	2.3345	2.80048	3.47166	4.05151	3.21722	3.85973	2.97885
WSCD2	0.351711	0.160546	2.19072	0.0284721	0.869282	0	98.9007	64.5884	24.2108	22.2878	152.951	79.1369	128.468	14.5101	129.954	103.739	78.043	68.0851	68.8069	79.4092	61.2069
TMEM119	-0.376645	0.171905	-2.19101	0.028451	0.869282	0	7.84482	5.84856	1.04218	5.10594	2.17956	4.29895	4.99949	3.99029	1.94541	3.76988	4.5826	3.80447	6.95334	6.1376	4.44017
RXFP2	-0.310725	0.141947	-2.18902	0.0285952	0.871653	0	8.58027	4.32285	1.92403	3.48501	5.44891	0.968777	0.696131	0.120918	3.50175	8.1187	2.15243	17.5401	2.90587	1.89823	8.65552
COL6A2	0.355082	0.162343	2.18724	0.0287252	0.874024	1	68.502	53.1456	57.5607	60.1366	88.4903	112.196	130.493	59.0079	41.9431	109.919	59.5738	19.22	10.1706	14.0469	40.1301
LOC101095601	-0.36866	0.168656	-2.18587	0.0288254	0.874024	0	18.6665	33.5656	40.7254	54.1392	14.6576	15.8032	21.8332	70.1324	13.5401	15.7796	34.5778	31.4239	37.465	51.442	39.1747
IL7R	-0.371138	0.169725	-2.1867	0.0287642	0.874024	0	13.4833	13.6466	219.741	13.2106	6.21176	6.05485	14.1758	33.6152	7.54821	6.12605	9.92896	12.4016	19.3033	11.5792	10.9599
KCTD19	-0.335399	0.153555	-2.18422	0.028946	0.874024	0	0.525322	0.678094	1.84387	9.64455	0.980804	0.42384	1.70869	0.967343	0	1.02325	1.2498	3.60683	6.74577	8.66857	3.76571
CLN3	0.249849	0.114374	2.18449	0.0289264	0.874024	0	20.6277	16.1047	21.7255	23.4225	23.3213	27.2468	27.1491	16.9285	20.5436	18.0012	20.7605	19.1212	19.0957	21.7663	21.3016
GPX6	-0.374791	0.171508	-2.18526	0.0288694	0.874024	0	3.01185	3.22094	0.40084	3.72815	2.17956	1.21097	1.96182	6.89232	0.622533	1.53488	2.43016	2.32221	2.23129	2.2146	4.38396
NMI	-0.331286	0.151983	-2.17976	0.0292754	0.875707	0	11.2419	13.4771	9.37966	5.59222	8.55479	8.53734	9.4927	10.6408	7.54821	7.56669	7.91539	7.31248	15.2039	5.75796	10.173
P2RY13	-0.359716	0.164992	-2.1802	0.0292425	0.875707	0	4.44773	5.0857	3.84807	5.67327	3.21486	3.26962	3.98693	10.7617	3.57956	5.50672	4.02713	4.84205	8.19871	8.98494	3.99053
CD1H11orf31	0.341304	0.156427	2.18187	0.0291192	0.875707	0	14.0086	12.799	13.7889	14.3453	14.5486	27.1863	18.9854	7.61783	11.9838	13.5446	12.984	10.0794	13.9586	12.2752	15.6811
SCD	-0.34007	0.155947	-2.18069	0.0292067	0.875707	0	1062.9	1558.68	1692.99	2095.46	969.089	944.86	1285.5	1694.18	681.907	1057.03	1499.48	1259.03	2238.46	1765.35	1728.86
NXN	0.368208	0.168906	2.17996	0.0292607	0.875707	0	19.7521	15.6809	22.8479	37.8488	44.9535	17.8618	18.8588	27.932	22.7224	23.1309	19.1636	18.5777	16.5531	34.4845	12.9833
MEX3A	0.328511	0.150522	2.18247	0.0290747	0.875707	0	0.315193	0.50857	0.721512	0.405233	2.0161	0.242194	0.506277	0.362754	0.700349	0.52509	0.624899	0.247043	0.415125	0.506194	0.112409
RFX2	0.339636	0.155938	2.17802	0.0294043	0.87697	0	12.8179	7.20475	31.1052	5.91641	15.148	15.2582	23.4786	12.8173	11.1278	6.90696	13.6784	12.2533	12.4537	17.6535	12.0278
CD300E	-0.325619	0.149506	-2.17796	0.0294089	0.87697	0	1.68103	1.27143	0.962017	2.26931	0.217956	0.605485	1.32898	3.74845	0.389083	1.31946	1.6664	1.08699	7.52413	1.26549	0.84307
EBNA1BP2	0.308617	0.141835	2.17589	0.0295638	0.877501	0	17.1255	14.9181	26.696	17.9113	21.7956	29.6688	16.897	17.0494	21.4774	20.4112	16.178	14.1309	15.4115	20.9438	17.1424
LOC101086283	-0.337952	0.155275	-2.17648	0.0295193	0.877501	0	17.966	13.6466	16.4345	15.8851	13.1319	9.92996	12.6569	8.58517	17.1197	15.1064	13.6089	15.8602	16.2936	15.1225	11.2971
RCHY1	0.352147	0.161755	2.17704	0.0294779	0.877501	0	20.9779	26.9542	49.2232	31.0409	42.9374	36.4502	20.8206	18.3795	33.8502	32.9057	26.1069	16.9966	28.5398	17.9699	20.2899
ARHGAP12	-0.233638	0.108353	-2.15628	0.031062	0.883684	0	39.3992	46.7037	45.8561	80.3172	35.3089	40.2042	40.8819	78.3548	28.0918	32.1921	35.1332	45.456	48.2582	68.9689	49.9098
CLECL1	0.315638	0.147285	2.14305	0.0321094	0.883684	0	0.350215	0.932379	1.12235	0.48628	0.326935	0.605485	1.89854	3.14386	0.155633	0.59241	0.763766	0.345861	0.103781	0.506194	0.168614
DTX3	0.220718	0.102358	2.15633	0.0310579	0.883684	0	102.508	84.7617	63.6534	69.7812	114.863	135.568	117.077	55.6222	109.488	102.056	96.0262	97.6809	97.3467	84.7875	94.9297
TCP11L2	-0.223235	0.10408	-2.14485	0.031965	0.883684	0	39.8194	45.178	34.4723	57.0568	33.8377	35.4814	32.2119	56.4686	38.3636	44.3095	42.2849	45.0113	38.5547	47.0128	42.5469
MMP23B	0.349207	0.162287	2.15179	0.0314137	0.883684	0	0.735451	0.254285	2.48521	1.05361	3.81424	1.93755	1.13912	0.604589	1.94541	1.23867	0.555466	0.790539	1.45294	1.26549	0.562047
OPRD1	0.367049	0.169268	2.16845	0.0301243	0.883684	0	17.6158	12.3752	5.7721	1.94512	29.6421	17.1958	30.0602	17.4122	20.6214	14.541	17.6361	16.7989	15.7747	11.3894	8.48691
KIF2C	0.343269	0.160187	2.14293	0.0321189	0.883684	0	0.210129	0.254285	0.40084	0.24314	0.708358	0.726582	0.379708	0.241836	0.622533	0.323133	0.4166	0.296452	0.415125	0.379646	0.112409
LOC101080469	0.302388	0.139515	2.16742	0.0302031	0.883684	0	8.89546	6.61141	6.41344	5.75431	8.33683	13.0179	9.68255	6.16681	7.93729	7.75518	10.6233	6.52194	7.7317	6.3907	8.14968
ALX3	0.366136	0.170529	2.14706	0.0317889	0.883684	0	0.455279	0.762855	0.481008	0	0.817337	1.33207	1.01255	0.241836	0.544716	1.7503	0.4166	0.494087	0.415125	0.506194	0.281023
ADAMTSL4	0.375044	0.175004	2.14307	0.0321078	0.883684	0	2.90678	6.95046	50.2654	12.238	4.57708	8.17405	6.96131	18.8632	4.35773	4.18726	14.6504	5.18791	5.39662	7.65619	6.35113
GLS	-0.201492	0.093783	-2.14849	0.031675	0.883684	0	270.751	311.075	100.932	305.06	243.839	222.637	263.897	221.28	266.366	265.117	283.635	300.207	272.062	205.452	305.023
CPS1	-0.376047	0.174856	-2.15061	0.0315067	0.883684	0	10.5415	9.32379	12.7467	16.5335	3.10588	5.99431	9.68255	8.34333	3.96865	2.81395	14.9976	8.79474	17.2277	37.6482	26.6972
HSF2BP	-0.377768	0.175491	-2.15264	0.031347	0.883684	0	0.910559	0.593332	0.641344	0.891513	0.435913	0.544937	0.885985	0.725507	0.4669	0.565482	0.4166	1.08699	1.29726	1.01239	1.06789
VEPH1	0.327269	0.152672	2.14361	0.0320641	0.883684	0	0.455279	0.254285	1.60336	0.162093	1.74365	0.544937	0.316423	1.57193	0.700349	0.444307	0.833199	0.0494087	0.363234	0.253097	0.562047
MMP13	0.377703	0.175913	2.1471	0.0317853	0.883684	0	0.770473	1.44095	1.20252	0.405233	1.79814	1.69536	2.53139	1.45101	3.2683	3.2044	1.94413	1.03758	1.86806	2.72079	0.674456
LOC101098159	0.198527	0.0923626	2.14943	0.0316004	0.883684	0	0.385236	1.27143	7.21512	1.78303	1.52569	0.121097	2.15168	3.26478	1.32288	1.85801	5.90183	0.0494087	0	0	0.0562047
PDE3B	0.35188	0.163142	2.15689	0.0310141	0.883684	0	3.99245	3.89904	8.97882	9.48246	5.88482	4.42004	3.73379	11.6081	6.45878	4.9547	7.49879	4.0021	3.78801	3.66991	2.58542
PPP1R32	0.379232	0.17595	2.15534	0.031135	0.883684	0	7.94988	3.13618	2.48521	0.567327	13.9492	9.38502	6.13861	1.08826	10.9721	6.09913	4.23543	3.65624	5.24095	11.3894	2.64162
CXCL12	-0.330512	0.154106	-2.14471	0.0319763	0.883684	0	10.0161	7.54379	2.08437	5.75431	6.21176	5.93376	6.01204	11.9709	12.8397	11.175	5.13806	9.73351	5.5004	3.41681	7.36281
LOC102901774	-0.369236	0.172032	-2.14632	0.0318476	0.883684	0	0.770473	1.35619	0.320672	0.72942	0.544891	0.181646	0.506277	0.604589	1.4007	0.498163	0.694333	0.938765	1.24537	1.26549	0.562047
PGM5	0.32025	0.147443	2.17203	0.0298537	0.883684	0	8.12499	7.54379	4.24891	1.62093	9.53559	6.41814	10.1888	3.26478	6.92568	10.9057	10.0678	5.53377	5.86364	4.55575	6.74456
FAM163B	0.37624	0.175096	2.14876	0.0316536	0.883684	0	184.563	88.3217	33.9913	54.8686	253.374	189.396	223.458	6.7714	178.978	130.707	114.079	75.8423	137.199	29.4858	61.2631
CCDC42	-0.349949	0.161956	-2.16077	0.0307132	0.883684	0	2.20635	0.423809	0.641344	2.35035	0.490402	0.42384	0.569562	0.846425	3.34611	0.605873	0.555466	0.543495	0.467015	0.696017	1.46132
ATP2A3	0.374459	0.173315	2.16057	0.0307288	0.883684	0	2.38146	3.39047	3.7679	5.91641	5.12198	3.93565	3.41737	10.5199	2.25668	2.8678	2.56903	2.42102	3.06154	3.48008	1.51753
RFFL	-0.333503	0.154148	-2.16352	0.030501	0.883684	0	34.0059	37.4647	57.4003	73.023	26.5362	33.0595	36.2621	101.208	28.6365	24.4369	45.7565	42.5903	64.4481	69.665	52.6638
LOC101086516	0.213421	0.0989684	2.15646	0.0310479	0.883684	0	0.0350215	0	0.0801681	0	0.217956	0.0605485	0.316423	0	0.155633	0.0673193	0.138867	0	0	0.189823	0.0562047
CD79B	0.217291	0.100742	2.1569	0.0310136	0.883684	0	0.0350215	0.0847617	0.160336	0.0810466	0.163467	0.302743	0.569562	0.120918	0.155633	0.134639	0	0	0.103781	0	0.0562047
FOXJ1	0.373523	0.172316	2.16767	0.0301841	0.883684	0	1.54095	0.50857	18.2783	0.97256	3.70526	3.26962	2.4681	11.2454	1.08943	0.659729	3.47166	0.790539	2.7502	13.4141	1.06789
GCGR	-0.33613	0.155416	-2.16278	0.0305583	0.883684	0	0.770473	0.423809	0.481008	0.324187	0.163467	0.363291	0.253139	0	0.23345	0.390452	0.0694333	0.296452	0.985921	0.316371	0.393433
GCDH	0.235125	0.108361	2.16984	0.0300193	0.883684	0	23.0792	24.6657	34.6326	40.1991	28.1164	37.0557	29.7438	38.21	22.2555	20.9094	30.134	22.728	26.8274	34.6743	27.5965
LRRC36	-0.283132	0.13136	-2.15539	0.0311314	0.883684	1	0.770473	1.27143	3.68773	10.8603	0.871826	0.242194	1.20241	1.3301	0.389083	1.14443	1.59697	3.80447	11.2084	10.377	5.05842
KLHDC4	0.290518	0.13521	2.14864	0.0316629	0.883684	0	5.39331	4.57713	9.62017	7.37525	7.08358	8.53734	8.41686	7.37599	5.44716	6.24723	6.59616	5.58318	5.86364	7.84601	6.68836
CE3H7orf43	0.213696	0.0990406	2.15766	0.0309543	0.883684	0	51.9719	44.0761	37.679	83.9643	56.4507	62.6072	65.2465	55.0176	52.3706	52.4417	51.1029	46.6418	47.6355	53.7198	48.5608
USP31	-0.313948	0.145195	-2.16224	0.0305995	0.883684	0	125.412	115.191	123.379	143.128	121.456	74.4747	85.4343	184.521	132.366	103.416	134.353	129.204	170.305	161.476	140.174
AKAP11	-0.360743	0.16719	-2.15768	0.0309525	0.883684	0	683.339	676.737	116.564	254.243	457.763	233.717	290.54	311.243	562.77	503.939	576.088	615.088	502.145	467.344	406.079
OCEL1	0.280843	0.130379	2.15406	0.0312357	0.883684	0	5.35829	6.01808	6.81428	9.64455	6.9746	7.20528	7.34102	6.89232	4.90245	5.34515	6.24899	5.03968	4.35881	4.49247	5.62047
RNASEL	-0.341362	0.157239	-2.17098	0.0299327	0.883684	0	42.6212	27.8018	18.3585	38.7403	29.751	20.0416	16.5806	34.0988	31.5157	26.3353	27.7039	38.9834	28.8512	51.8849	27.7089
EFNA3	0.356833	0.165405	2.15733	0.0309802	0.883684	0	35.6169	24.0723	11.0632	22.2068	32.6935	48.4388	72.5875	9.43159	37.741	30.0513	30.134	28.0641	29.889	24.234	28.3272
LOC105259675	0.359395	0.167092	2.15088	0.0314859	0.883684	0	58.3108	60.3503	26.215	40.5233	119.277	62.1228	127.708	17.7749	53.8491	59.7795	61.3096	92.0483	60.4525	138.064	49.8536
LOC101098289	0.38021	0.176025	2.15998	0.030774	0.883684	0	0.665408	0.339047	1.92403	0.72942	1.14427	1.33207	1.20241	0.846425	0.855983	0.794367	1.38867	0.74113	0.726468	1.32876	0.84307
LOC101101025	0.20104	0.093083	2.15979	0.030789	0.883684	0	0.0350215	0	1.12235	0	0.108978	0.302743	0.506277	0	0	0.242349	0	0	0.103781	0.189823	0
SIRPB2	0.378992	0.174993	2.16575	0.0303299	0.883684	0	0.875537	0.678094	4.08857	0.97256	0.762847	1.57426	1.32898	1.81377	1.16725	0.632801	1.31923	0.296452	0.726468	1.9615	0.562047
PAIP2B	-0.336798	0.155201	-2.17007	0.0300012	0.883684	0	101.212	151.639	96.6827	156.42	90.234	77.6838	99.4835	165.295	76.3381	90.2482	161.224	146.497	152.506	178.37	172.829
LOC101100712	-0.342038	0.159044	-2.15059	0.0315086	0.883684	0	30.7139	18.6476	8.17714	10.5361	17.273	21.0103	16.3907	75.9364	21.0883	22.2154	25.5514	21.9869	24.8037	12.2752	26.641
ID2	0.227428	0.105822	2.14916	0.0316219	0.883684	0	67.5214	62.5541	80.8896	25.0434	69.8005	72.295	78.3464	52.7202	69.0233	84.7415	70.5442	48.3217	58.325	14.2367	66.1529
OCIAD1	-0.238418	0.110595	-2.15577	0.0311015	0.883684	0	259.684	304.549	172.842	246.868	224.223	237.653	251.367	164.448	232.283	267.635	246.974	293.339	252.967	248.668	352.46
OPRM1	-0.315823	0.14716	-2.14612	0.0318636	0.883684	0	1.9612	1.27143	0.320672	1.70198	0.381424	0.0605485	0.126569	0.967343	1.32288	1.17136	1.31923	2.37162	1.0897	5.88451	0.393433
ARHGAP26	-0.3268	0.151328	-2.15954	0.0308081	0.883684	0	275.339	371.68	101.332	29.7441	153.387	202.293	211.687	90.5675	372.352	363.686	245.794	256.431	184.782	143	299.009
DACT1	0.346648	0.160728	2.15674	0.031026	0.883684	0	7.0043	6.1876	2.0042	3.80919	12.3145	6.2365	9.93569	4.59488	11.3612	7.27048	6.52673	4.89146	5.91553	6.83362	5.28324
TUBAL3	0.377585	0.176032	2.14498	0.0319546	0.883684	0	0.630387	1.44095	3.44723	0.97256	2.07059	2.30084	1.01255	1.45101	1.08943	0.996325	1.52753	0.889356	0.88214	0.632743	1.29271
APBB1IP	-0.288367	0.13415	-2.14958	0.0315884	0.883684	0	6.16378	6.8657	20.2023	6.24059	4.63157	4.90443	4.87292	9.91526	3.50175	3.81027	4.3743	5.33614	6.17498	8.16238	5.39565
RNF207	-0.269793	0.126021	-2.14086	0.0322854	0.884789	0	32.3248	29.2428	10.3417	60.3798	22.504	18.3462	26.896	9.79435	40.6203	28.4761	27.079	24.3091	26.2047	14.3633	31.9243
INPP1	-0.223639	0.104492	-2.14025	0.0323346	0.884789	0	21.2931	23.0552	21.5652	18.3976	19.5616	19.3755	19.112	10.7617	14.5517	17.678	18.8859	18.1824	23.5583	20.8172	25.3483
OXLD1	0.35229	0.164611	2.14014	0.0323434	0.884789	0	6.23383	4.15332	3.44723	3.89024	6.15727	11.6253	6.5816	5.19947	6.14751	6.3684	5.55466	5.28673	4.61826	2.59424	4.15915
LOC102900272	0.261068	0.121945	2.14086	0.0322854	0.884789	0	0.0350215	0	0.561176	0.24314	0.272446	0.302743	0.189854	0.725507	0.0778166	0.148102	0.2083	0.0988173	0.0518906	0.189823	0.168614
LOC101096908	0.291754	0.136465	2.13793	0.0325221	0.885893	0	4.76292	5.17046	42.4891	0.324187	6.9746	22.7057	25.2506	6.28773	12.1394	26.8873	5.6241	6.8678	0.259453	1.20221	6.57595
C6	0.262175	0.122623	2.13806	0.0325119	0.885893	0	0.105064	0.169523	1.7637	0.0810466	0.381424	0.181646	0.316423	2.29744	0.0778166	0.538554	0.2083	0	0	0.189823	0.112409
PBK	0.298616	0.139609	2.13894	0.0324402	0.885893	0	0.315193	0.0847617	0.641344	0.24314	1.68916	0.84768	0.253139	0.241836	1.08943	0.269277	0.0694333	0.247043	0.311343	0.253097	0.281023
PDP1	-0.278419	0.13031	-2.13659	0.0326313	0.887121	0	189.501	223.856	52.8307	271.749	121.783	133.873	155.87	36.3963	214.073	254.602	183.096	194.176	158.889	87.0021	170.581
ACTC1	-0.37224	0.17425	-2.13624	0.0326596	0.887121	0	3.01185	4.15332	3.60756	2.99873	0.653869	2.17975	3.41737	6.7714	0.778166	3.62178	2.7079	3.26097	3.58045	4.6823	7.98106
PLXNB2	0.277776	0.130173	2.1339	0.0328508	0.889682	0	95.2935	84.5074	133.48	98.7959	132.191	88.0981	140.175	170.736	116.803	109.125	114.357	84.5382	94.9598	132.813	81.6654
SPTSSB	-0.37429	0.175444	-2.13339	0.0328929	0.889682	0	2.03125	3.47523	0.721512	12.4001	1.90712	1.33207	1.83525	2.17652	1.47852	2.15422	1.73583	3.16215	1.86806	1.70841	4.32776
TMEM138	0.258219	0.121035	2.13342	0.0328907	0.889682	0	9.84104	11.6124	50.8265	14.6694	15.148	16.3481	14.8719	14.1474	14.5517	13.5446	16.7334	13.6862	12.5056	14.3	15.3439
CD6	0.184547	0.0865311	2.13272	0.0329477	0.889912	0	0.070043	0	0	0	0	0.363291	0.189854	0.120918	0	0.0807831	0.277733	0	0	0.0632743	0.0562047
RUNX1	-0.375263	0.176014	-2.13201	0.0330061	0.890009	0	1.15571	1.35619	7.45563	0.648373	0.59938	0.42384	1.13912	2.66019	0.700349	0.861687	0.833199	1.1364	1.03781	1.13894	1.34891
LOC105261160	-0.373336	0.17515	-2.13153	0.0330459	0.890009	0	1.01562	1.27143	0.240504	0.0810466	0.653869	0.544937	0.696131	0	1.16725	0.619337	0.277733	1.1364	0.985921	0.316371	0.618251
ANLN	-0.374791	0.175923	-2.13042	0.0331367	0.890009	0	38.9789	62.8932	201.142	157.393	36.6712	41.2336	44.9954	239.901	17.7422	17.7319	98.1092	87.1075	134.397	145.468	115.557
EVC	-0.32442	0.152251	-2.13082	0.0331039	0.890009	1	14.2187	12.2904	26.3753	23.0172	14.4941	15.9848	14.4289	21.2815	18.2869	19.9534	11.3871	20.8505	20.9119	27.9672	25.6293
RTP4	-0.368245	0.173035	-2.12815	0.0333245	0.893803	0	16.1799	6.52665	19.4007	9.88769	4.03219	10.4749	6.01204	26.481	4.98026	5.54711	7.63766	8.84415	12.0905	14.7429	11.2409
ING4	0.217215	0.102442	2.12036	0.0339756	0.895431	0	14.3238	14.8333	20.4429	17.5871	18.5263	19.9205	17.8463	17.1703	17.1975	14.0428	15.5531	14.2791	14.9445	18.7925	16.749
ARHGDIB	-0.326948	0.154408	-2.11743	0.0342233	0.895431	0	17.5458	17.0371	19.1602	12.4001	14.0037	14.4711	12.3405	20.9188	11.05	7.24355	14.1644	11.4134	16.8644	12.1487	28.3272
SLC38A2	-0.347055	0.163267	-2.12569	0.0335294	0.895431	0	118.863	278.442	204.348	310.409	127.014	106.081	133.657	316.321	101.473	122.508	179.763	179.106	153.492	176.535	248.256
REEP5	-0.25631	0.120586	-2.12554	0.0335412	0.895431	0	412.658	501.366	264.234	463.911	331.076	338.527	370.721	379.077	343.482	365.194	386.049	436.773	357.059	389.706	517.533
RBMS1	0.335323	0.158306	2.11819	0.0341586	0.895431	0	4.30764	5.67903	11.0632	10.2929	9.20866	4.96498	6.89803	13.6637	7.47039	6.705	7.70709	6.71958	5.08528	7.02344	4.88981
CC2H21orf91	-0.362876	0.171431	-2.11675	0.0342813	0.895431	0	22.0285	29.158	53.7928	58.3536	18.5808	19.315	19.9979	69.0441	21.0105	17.8531	40.7573	36.2166	55.3672	54.226	40.0177
TMEM218	0.256536	0.120815	2.12338	0.0337217	0.895431	0	9.42078	8.98474	14.4302	11.0223	12.8049	12.3519	10.442	13.0591	12.2172	8.99386	10.6927	9.1406	7.99115	12.0221	11.2971
LOC102899282	-0.355357	0.167723	-2.11871	0.0341152	0.895431	0	3.81734	3.47523	3.12655	1.78303	2.28854	1.75591	1.96182	3.3857	2.95703	3.19093	2.63846	2.81629	1.81617	1.9615	3.25987
XPNPEP1	0.24663	0.116441	2.11806	0.0341697	0.895431	0	33.3755	32.8028	43.4511	43.9273	45.1715	52.5561	39.4896	35.4289	37.741	39.2875	32.9114	32.6097	34.0921	34.3579	37.0389
MBP	-0.371846	0.175652	-2.11695	0.0342643	0.895431	0	1503.05	2017.67	5050.43	9973.84	1759.02	1993.92	2200.6	8155.06	1079.24	1272.51	3233.37	3248.72	5751.76	5455.25	4644.59
FIBCD1	0.364955	0.171936	2.12262	0.0337853	0.895431	0	9.63091	3.30571	1.12235	0.97256	22.2316	12.8363	7.21445	0.483671	13.151	8.3072	5.8324	4.84205	6.22687	11.8956	2.3606
CRHR1	0.345519	0.162793	2.12244	0.0338007	0.895431	0	11.382	8.81522	4.56958	47.9796	17.4365	14.4711	13.5429	10.1571	23.5006	14.1236	7.29049	8.94297	7.78359	10.8199	7.08179
FAM57B	0.228509	0.107896	2.11787	0.0341863	0.895431	0	15.8998	17.2066	10.1813	23.7467	20.8693	18.2251	22.0231	53.0829	29.1034	27.4797	22.2881	18.133	14.5813	13.9836	18.1541
NUAK2	0.37264	0.176079	2.11632	0.0343177	0.895431	0	1.12069	1.44095	14.6708	0.97256	1.08978	2.84578	2.15168	0.846425	1.47852	1.73684	1.38867	0.74113	0.830249	1.64513	1.06789
GBA	0.304968	0.143676	2.12262	0.033786	0.895431	0	31.1691	25.1742	34.9533	26.9885	28.6068	35.9053	46.2611	29.0203	26.8467	31.1419	32.7725	21.3445	27.1388	20.2478	22.5381
PIWIL2	-0.372821	0.175859	-2.12	0.0340058	0.895431	0	1.92618	2.2038	0.160336	0.648373	0.762847	2.42194	0.885985	0.241836	1.4007	2.3831	0.902633	2.91511	2.43886	2.08805	1.34891
GJC2	-0.366991	0.17297	-2.1217	0.0338628	0.895431	0	5.88361	5.42475	7.93664	30.0683	6.21176	7.81076	4.87292	27.6902	4.2021	3.51407	7.42936	8.74533	14.0105	14.2367	11.1285
ARAP2	-0.351059	0.165225	-2.12474	0.0336084	0.895431	0	59.9218	94.6788	102.695	63.9458	56.8321	45.9563	40.5655	111.003	64.4321	48.7392	99.0119	84.5876	106.739	91.8742	82.4523
KCNIP4	-0.342356	0.161658	-2.11779	0.0341933	0.895431	0	21.0479	31.1075	8.81849	58.4346	16.9461	15.9243	16.1376	24.9091	21.0105	24.9755	24.2322	34.1908	20.2373	33.915	28.7768
ITIH2	0.33144	0.155938	2.12547	0.0335478	0.895431	0	0.385236	2.62761	1.92403	0.0810466	1.25325	1.9981	3.41737	2.66019	0.622533	17.0183	1.73583	0.592904	0.155672	0.44292	0.674456
ITFG2	0.250219	0.118384	2.11362	0.034548	0.89812	0	19.1918	18.3933	14.2699	33.6344	25.065	26.4597	20.3144	23.9417	12.4507	22.1077	17.9832	16.9966	16.6569	17.6535	17.7607
LOC105260800	0.268611	0.127069	2.11391	0.0345231	0.89812	0	6.16378	6.35713	10.021	11.6707	7.84643	6.2365	7.59416	9.91526	7.15913	4.59117	7.84596	5.63259	5.70796	8.3522	5.56426
DDOST	0.245135	0.116012	2.11301	0.0346	0.89812	0	150.382	119.599	161.939	133.727	140.037	182.675	169.16	161.546	140.07	117.176	138.728	105.784	119.763	150.403	135.566
LOC102899122	-0.330245	0.1563	-2.11289	0.0346102	0.89812	0	6.26885	5.00094	2.08437	2.26931	4.30464	4.60169	4.80963	1.93469	2.10105	3.60831	3.19393	4.0021	5.81174	6.26415	7.75625
VSTM2A	-0.262661	0.124344	-2.11237	0.0346546	0.89812	0	148.981	157.826	28.2192	32.0945	116.389	109.653	117.14	13.7846	122.795	138.193	91.7908	135.429	104.041	150.972	126.011
AKAP3	-0.35108	0.166267	-2.11154	0.034726	0.898756	0	3.92241	4.15332	1.92403	2.75559	3.86873	1.81646	3.22752	5.92498	1.24507	1.91187	2.083	4.05151	2.80209	7.14999	4.66499
LOC101095726	-0.244149	0.115854	-2.10738	0.0350843	0.902148	0	0.210129	0.169523	0.481008	0.0810466	0	0.0605485	0.0632846	0.241836	0	0.0807831	0	0.0494087	0.207562	0.126549	0.505842
LAYN	-0.310703	0.147442	-2.1073	0.0350919	0.902148	0	0.280172	0.339047	0.0801681	0.0810466	0.0544891	0.302743	0	0	0.700349	0.269277	0.277733	0.74113	0.518906	0.822565	0.337228
LOC105261084	-0.357282	0.169467	-2.10827	0.0350077	0.902148	0	10.1212	10.9343	13.2277	2.75559	5.33993	4.35949	4.24007	6.28773	7.00349	8.36105	8.33199	8.10302	7.62791	8.22565	5.73288
CALB1	0.355139	0.168615	2.10621	0.0351858	0.902148	0	11.8723	10.0866	4.97042	173.764	25.5009	18.2857	16.6439	29.8667	17.7422	34.4944	7.49879	12.7968	9.70354	53.9097	11.0723
FBXL6	0.343708	0.163174	2.10639	0.0351703	0.902148	0	9.63091	8.56093	8.41765	17.1819	18.9622	19.8599	22.0231	8.827	17.5866	13.5177	14.5116	12.3028	12.7651	10.6933	13.7139
VIT	0.342953	0.162639	2.10867	0.034973	0.902148	0	2.59159	1.27143	12.9872	3.32291	12.369	3.45127	1.13912	5.07855	2.3345	2.47735	3.88826	0.938765	2.95776	13.4774	2.64162
HFE	-0.281815	0.133655	-2.10852	0.0349858	0.902148	0	50.8862	52.298	62.6914	59.083	37.7609	40.0831	62.3987	43.8932	44.978	51.8493	43.9513	68.0851	59.1553	50.3663	55.8675
MESDC2	0.323336	0.153584	2.10527	0.0352682	0.903054	0	18.7365	11.5276	21.8057	25.2055	18.0904	30.577	21.4535	23.0953	16.8084	15.5104	17.4972	12.9945	16.5012	19.9314	15.5125
POMC	0.370428	0.176058	2.10401	0.0353779	0.904656	0	2.10129	1.1019	2.16454	2.4314	3.05139	4.54114	1.70869	3.02295	2.02323	2.22154	1.94413	1.28463	1.29726	2.40442	1.62994
KRT2	-0.338192	0.161085	-2.09946	0.0357762	0.905398	0	1.54095	0.169523	1.04218	0.324187	0.217956	0.787131	1.13912	0	0.311266	0.41738	0.486033	1.28463	2.38697	0	2.07957
KRT77	-0.366123	0.174296	-2.10058	0.0356778	0.905398	0	5.88361	4.32285	0.801681	1.70198	3.32384	7.75021	1.83525	2.90203	8.01511	3.63524	2.9162	14.2791	4.46259	4.6823	6.29492
SPARC	0.31127	0.148024	2.10284	0.0354801	0.905398	0	495.659	446.186	1036.65	412.122	485.389	916.705	735.241	922.966	648.212	647.625	496.934	597.4	433.079	439.63	513.655
ENTPD3	-0.334883	0.159535	-2.09912	0.0358059	0.905398	0	9.56087	10.4257	4.56958	19.2081	10.026	5.50992	5.94876	17.8958	7.08131	10.1517	10.3456	12.5498	8.45816	13.0978	13.8264
C1QTNF5	0.369976	0.175964	2.10257	0.0355035	0.905398	0	5.84859	4.32285	22.6074	7.2942	3.59628	9.92996	9.11299	31.8014	2.41231	3.78334	4.44373	2.22339	4.20314	4.74557	2.97885
LOC101091307	0.183827	0.0876076	2.0983	0.0358784	0.905398	1	0.280172	1.61047	16.5948	0.891513	1.14427	0.666034	3.22752	2.41836	0.933799	1.07711	7.01276	0.0988173	0	0	0
MS4A7	0.236125	0.112413	2.10051	0.0356839	0.905398	0	0.140086	0.423809	7.21512	0.24314	0.0544891	0.605485	1.07584	0.483671	0	0.188494	0.277733	0.0494087	0	0.189823	0
SIX5	0.353984	0.168484	2.10099	0.0356414	0.905398	0	2.13631	2.28857	18.599	2.4314	3.4873	4.60169	3.54394	3.3857	2.3345	3.41982	2.01357	2.32221	2.38697	4.04955	1.68614
PPM1B	-0.190769	0.0909083	-2.09847	0.0358634	0.905398	0	93.1922	107.563	95.8008	102.929	88.3813	86.2817	81.1309	80.4104	92.3683	91.635	97.4843	101.584	95.0635	97.3791	109.599
ST3GAL5	-0.2359	0.11241	-2.09855	0.0358562	0.905398	0	86.5031	94.7636	92.5139	96.6076	67.3485	64.1209	77.0807	43.7723	91.1232	88.646	80.8898	88.2933	76.6943	57.3898	94.4239
KIF5B	-0.265157	0.126442	-2.09707	0.0359877	0.905956	0	282.273	353.795	268.643	221.825	239.262	210.285	261.682	285.487	261.697	277.355	296.619	304.95	351.455	328.963	303.786
KIAA1033	-0.263443	0.126073	-2.08961	0.036653	0.905956	0	32.4649	40.0923	63.4931	54.0581	32.9659	31.7274	31.8322	78.8384	31.5935	33.0942	42.4932	42.5903	50.5933	54.2893	44.3455
BTBD8	-0.367115	0.175826	-2.08794	0.0368032	0.905956	0	3.95743	3.55999	2.48521	3.6471	1.74365	1.39262	1.83525	3.50662	3.42393	2.46389	4.92976	4.10092	5.13717	4.4292	3.70951
PALMD	0.368323	0.176075	2.09185	0.0364517	0.905956	0	4.48275	4.23809	1.84387	2.59349	18.1449	6.90253	3.60722	5.92498	10.2718	3.04283	6.11013	5.03968	6.0712	13.8571	5.11463
GDAP2	-0.262008	0.125121	-2.09403	0.0362575	0.905956	0	43.2165	45.7713	35.8351	40.4423	39.7226	29.4266	36.9582	38.331	55.2498	46.4099	47.4924	54.5966	45.6118	41.3814	47.1557
LOC105260941	-0.365609	0.17449	-2.0953	0.036144	0.905956	0	0.980602	3.30571	1.36286	0.24314	1.36223	1.69536	2.65796	0.120918	2.56795	3.27172	1.73583	5.58318	3.11343	1.26549	4.60878
PTGER4	0.275591	0.131705	2.0925	0.0363942	0.905956	0	0.525322	0.932379	17.3163	0.48628	3.59628	0.726582	0.569562	1.93469	0.311266	1.03672	0.0694333	0.247043	0.103781	3.22699	0.337228
P4HA3	0.351523	0.167769	2.09528	0.0361458	0.905956	0	7.24945	4.40761	2.88605	2.26931	15.6384	7.68966	8.54343	1.69285	11.439	5.64136	8.47086	5.48436	7.88737	6.83362	6.35113
SUSD2	-0.368697	0.175958	-2.09537	0.0361378	0.905956	0	1.99623	6.01808	2.24471	29.0957	2.12507	3.02743	3.67051	10.1571	5.21371	3.79681	3.67996	6.67017	3.99557	5.31504	7.75625
CD70	-0.229331	0.109731	-2.08995	0.0366227	0.905956	0	0.770473	0.169523	0.240504	1.2157	0	0.0605485	0.189854	0	0.389083	0.70012	0	0.197635	0.103781	0	1.85475
EMR1	0.280639	0.133889	2.09605	0.0360776	0.905956	0	0.105064	0.254285	7.29529	0.162093	0.163467	0.302743	0.506277	0.725507	0.0778166	0.107711	0.277733	0.0988173	0.0518906	0.126549	0.0562047
CF1H1orf74	-0.36334	0.174052	-2.08754	0.0368393	0.905956	0	1.33082	2.28857	1.20252	0.891513	0.871826	0.968777	1.13912	1.3301	1.01162	1.76377	1.52753	1.77871	2.02373	1.64513	1.51753
ZNF330	0.253216	0.121234	2.08866	0.0367384	0.905956	0	11.5221	11.019	10.2615	9.23932	14.1127	17.4985	15.7579	12.5755	11.8281	11.4712	13.4701	12.9451	12.0386	11.0097	14.8942
UCP1	0.255632	0.122451	2.08763	0.0368313	0.905956	0	0.070043	0	0.160336	0.0810466	0.326935	0.121097	0.126569	0	0.155633	0.0403916	1.0415	0.197635	0.0518906	1.64513	0.224819
PPM1K	-0.28768	0.137846	-2.08697	0.0368911	0.905956	0	174.407	170.71	102.695	90.7722	133.989	149.01	135.303	72.4298	215.785	176.888	189.414	209.097	192.099	179.066	253.708
FBXO9	-0.249948	0.119643	-2.08911	0.0366974	0.905956	0	90.9508	115.784	40.1642	157.798	79.1182	83.2542	81.1309	73.1553	62.4867	96.6166	87.2776	91.0602	81.5201	69.4751	125.674
TBX18	0.350871	0.167915	2.08958	0.0366555	0.905956	0	0.665408	1.35619	0.881849	0.162093	1.03529	1.27152	2.59467	2.78111	1.01162	7.41858	1.0415	1.1364	0.467015	1.51858	0.224819
TRDN	0.271001	0.129743	2.08876	0.0367296	0.905956	0	0.140086	0.169523	0.160336	0	1.14427	0.484388	0.0632846	0.846425	0.155633	0.282741	0.138867	0.148226	0.155672	0.126549	0.0562047
ABHD17C	0.215238	0.102907	2.09157	0.0364768	0.905956	0	26.091	25.6828	43.2907	21.9636	31.4402	34.2099	36.3887	22.7326	38.4414	34.6964	27.7733	30.4357	26.3604	30.3716	25.9104
SCAMP5	0.198941	0.0953081	2.08735	0.0368568	0.905956	0	398.089	321.416	166.509	338.532	433.243	434.799	411.603	277.506	388.149	344.15	366.677	319.427	340.869	286.696	327.954
ERO1L	-0.279386	0.133843	-2.08742	0.0368501	0.905956	0	25.1454	26.0218	14.9914	17.6682	21.4687	14.4711	18.0361	16.3239	22.9559	24.8004	24.5794	27.1254	22.8319	26.069	23.1001
CACHD1	-0.257748	0.123694	-2.08376	0.0371824	0.90917	0	85.8027	69.4198	113.758	123.92	47.5145	68.3593	64.1706	42.9258	107.698	69.7697	64.0869	82.3642	66.2124	62.2619	64.7478
ELN	0.356956	0.171313	2.08365	0.0371921	0.90917	0	4.06249	4.49237	3.12655	4.05233	8.44581	6.29705	7.8473	13.18	4.669	7.91675	4.65203	4.05151	7.00523	7.71946	2.4168
B4GALT7	0.264736	0.126978	2.08489	0.0370793	0.90917	0	21.258	20.1733	19.9618	19.6133	20.3789	31.9696	29.7438	17.4122	20.6992	21.5556	23.5379	20.1093	18.1098	16.3248	21.8074
LOC102902649	0.342547	0.164414	2.08344	0.0372114	0.90917	0	3.57219	4.83142	20.2023	4.53861	7.30154	8.05296	10.2521	3.26478	8.01511	18.6878	5.8324	4.84205	5.5004	4.87212	5.62047
RASSF10	-0.347065	0.166664	-2.08243	0.0373037	0.910266	0	6.05872	3.22094	30.1432	3.16082	2.12507	3.93565	3.67051	7.61783	3.34611	3.44675	3.05506	3.70565	4.25503	5.37831	4.04674
ANKRD54	0.285468	0.137179	2.08099	0.037435	0.911318	0	37.5781	22.3771	25.9744	39.0645	36.0718	44.5637	38.6669	35.0662	29.0256	23.077	33.7446	27.57	26.8274	39.7995	25.9666
MFAP2	0.363782	0.174949	2.07936	0.037584	0.911318	0	1.61099	1.1019	1.52319	1.53989	3.21486	1.51371	1.96182	4.59488	2.02323	2.235	1.73583	0.642313	1.40105	4.04955	0.505842
SMARCE1	0.205984	0.0989946	2.08076	0.0374562	0.911318	0	28.3324	26.2761	32.5482	26.9885	37.543	38.4483	33.2877	28.1739	34.2393	29.1492	29.5786	30.8804	28.436	33.219	31.4746
CDC25B	0.345694	0.166209	2.07987	0.0375375	0.911318	0	3.11691	3.55999	5.13076	3.40396	5.44891	6.78144	8.227	8.70609	11.9059	5.18358	8.74859	5.78081	4.9296	7.97256	5.33944
WDR1	0.224626	0.108014	2.07959	0.0375628	0.911318	0	139.526	113.326	181.26	122.461	169.843	155.125	171.755	148.124	139.759	135.648	124.702	121.101	134.448	156.477	121.908
ABCA12	-0.315269	0.151851	-2.07617	0.0378781	0.911724	0	5.07812	4.57713	2.72571	2.67454	3.32384	3.57236	3.48066	4.23213	3.11266	3.36596	4.02713	4.64441	3.321	7.52964	4.55258
ACD	0.326305	0.157115	2.07686	0.0378146	0.911724	0	15.0242	11.3581	12.1054	13.2106	19.6161	25.6726	28.0351	14.752	13.4623	16.4124	13.0535	14.1803	15.0483	18.223	18.4351
LOC102899613	0.329891	0.1589	2.07609	0.0378857	0.911724	0	0.070043	0.339047	0.240504	0.24314	0.544891	0.605485	0.442993	0.483671	0.23345	0.390452	0.486033	0.247043	0.259453	0.316371	0.337228
VWC2	0.351956	0.169419	2.07743	0.037762	0.911724	0	14.4989	14.579	6.41344	14.4263	8.77275	30.4559	23.4153	1.3301	27.5471	22.3635	17.7749	12.9451	12.4018	5.25176	12.9271
MPP5	-0.289481	0.139433	-2.07613	0.0378819	0.911724	0	71.759	91.1188	81.0499	76.2649	50.6749	48.3783	69.2967	106.408	62.3311	52.8322	80.6815	84.2912	77.6802	130.408	79.361
LOC101090949	0.334031	0.160711	2.07846	0.0376672	0.911724	0	0.630387	0.169523	10.1813	1.70198	0.980804	0.544937	2.08839	0.241836	0.389083	0.242349	0.833199	0.444678	0.155672	0.0632743	0.730661
LOC105260762	0.364331	0.175791	2.07252	0.0382166	0.917389	0	4.44773	9.15426	5.45143	4.78175	10.7344	12.5941	28.4148	2.41836	12.1394	9.62666	9.44293	11.4134	8.14682	5.88451	11.0161
TRPV6	-0.364926	0.176049	-2.07286	0.038185	0.917389	0	6.09374	4.74666	2.24471	5.26803	2.9969	2.48249	4.80963	0.604589	11.8281	15.4027	6.38786	11.611	3.37289	3.03716	7.47522
FAM169A	-0.211925	0.10243	-2.06898	0.038548	0.919384	0	149.051	166.472	79.0457	136.726	134.479	119.099	118.152	100.362	136.179	130.842	148.796	142.643	151.002	148.125	158.834
CB4H12orf29	-0.253314	0.122701	-2.06449	0.0389714	0.919384	0	26.1961	24.2418	12.6666	33.1481	23.4848	17.6802	22.1496	27.4484	21.2439	24.7062	25.3431	25.5937	25.9453	27.2079	33.8352
UBXN10	0.364084	0.176035	2.06825	0.0386166	0.919384	0	2.48653	2.71237	0.962017	1.05361	3.86873	3.93565	2.08839	1.81377	2.8014	1.96572	2.56903	1.97635	1.14159	4.04955	0.730661
LOC102899341	-0.262491	0.127116	-2.06496	0.0389265	0.919384	0	0.070043	0.762855	0.0801681	0	0.163467	0.0605485	0	0	0.311266	0.0673193	0.0694333	0.197635	0.363234	0	0.449637
LOC102899140	-0.354351	0.171724	-2.06349	0.0390657	0.919384	0	0.840516	1.1019	1.52319	14.1832	0.544891	0.84768	1.45555	5.56222	0.0778166	0.242349	0.972066	1.1364	3.00965	2.02478	1.79855
OAS3	-0.36118	0.175001	-2.06387	0.0390297	0.919384	0	65.9455	26.3609	30.063	9.23932	17.7634	19.4966	18.4158	47.7626	17.1197	11.4981	33.328	28.0641	31.0306	25.6261	18.941
LOC102899841	-0.358007	0.173338	-2.06537	0.0388877	0.919384	0	1.2958	1.94952	0.881849	2.35035	1.47121	1.63481	1.01255	1.57193	1.47852	1.29253	1.18037	2.17398	1.60861	1.9615	2.4168
GAN	-0.359196	0.17379	-2.06684	0.0387497	0.919384	0	10.9267	12.3752	31.2655	6.56478	7.68296	4.66224	4.80963	17.5331	13.6179	8.95346	12.7063	15.0202	12.8689	15.3756	7.70004
CIITA	0.360835	0.174369	2.06937	0.0385109	0.919384	0	1.22575	0.847617	45.3751	1.86407	1.47121	1.51371	3.16423	3.50662	1.01162	0.848223	0.833199	0.543495	1.24537	2.27787	0.786866
KBTBD12	-0.286821	0.138873	-2.06535	0.0388898	0.919384	0	8.23005	7.9676	5.69193	5.83536	6.53869	4.96498	6.39175	7.13415	7.23694	6.74539	8.74859	8.5477	7.31657	8.22565	9.32998
GDAP1L1	0.261515	0.126612	2.06548	0.0388777	0.919384	0	77.6076	56.9599	29.9027	53.2476	78.8457	102.388	98.0279	52.1156	72.7585	73.4319	67.9752	61.0691	72.1279	64.9827	67.6142
TMX4	-0.299562	0.144779	-2.06909	0.0385372	0.919384	0	78.4131	90.7798	49.7844	58.3536	60.9188	48.3783	50.3113	78.7175	75.7934	76.3266	83.3199	74.9035	60.1931	98.0118	91.8384
LOC102901946	0.344209	0.166382	2.06878	0.0385665	0.919384	0	0.420258	0.593332	5.61176	2.51245	1.30774	1.877	2.15168	5.56222	0.855983	0.875151	1.52753	0.74113	0.207562	1.26549	2.02337
CENPE	0.256042	0.123969	2.06537	0.038888	0.919384	0	0.0350215	0.0847617	0.240504	0	0.708358	0.242194	0.189854	0.362754	0.155633	0.094247	0.138867	0.0494087	0.155672	0.126549	0.224819
POPDC3	-0.363724	0.175838	-2.06852	0.0385915	0.919384	0	1.99623	4.06856	1.60336	8.5099	1.19876	1.21097	1.32898	6.28773	0.933799	1.30599	2.2913	1.63049	1.6605	1.39203	2.3606
CHGA	0.274856	0.132987	2.06679	0.0387544	0.919384	0	245.221	220.041	147.99	218.745	249.887	389.69	353.002	165.899	214.385	282.31	273.775	256.53	192.722	216.082	298.166
LRRK2	-0.27447	0.133611	-2.05425	0.0399512	0.920146	0	128.249	124.684	45.6958	27.1506	117.424	93.608	79.2324	26.1183	164.426	163.653	114.565	150.598	133.93	49.1008	101.337
TNFRSF25	0.32091	0.156026	2.05678	0.0397078	0.920146	0	8.12499	5.59427	7.85647	9.88769	9.64457	11.0198	13.6062	5.68314	23.0337	10.2325	11.6648	9.48646	6.69388	6.70707	7.58763
DNAJB11	0.205512	0.0999728	2.05568	0.0398132	0.920146	0	18.7365	20.9361	114.48	28.8526	23.7572	25.1276	24.6177	26.9647	28.87	25.1505	25.2737	22.2833	21.2751	24.3606	22.9315
B3GAT1	-0.27205	0.132397	-2.0548	0.0398984	0.920146	0	317.505	232.332	145.826	238.439	308.463	219.791	195.36	234.822	331.577	253.013	263.013	331.384	327.741	279.103	276.527
FAM111A	-0.345934	0.16836	-2.05472	0.0399057	0.920146	0	4.44773	5.84856	6.0126	2.83663	3.81424	1.75591	2.84781	6.7714	4.74681	5.2913	3.40223	4.59501	3.16533	3.48008	3.76571
BANF1	0.281341	0.13665	2.05885	0.0395091	0.920146	0	38.8739	33.2266	62.8518	45.6293	39.3411	69.6914	47.4002	41.7167	39.3752	36.0697	41.5211	36.7106	39.852	41.8876	43.2776
MGMT	0.352028	0.17102	2.0584	0.039552	0.920146	0	2.62661	2.03428	2.88605	4.13338	2.9969	4.84388	3.22752	2.29744	2.41231	2.19461	2.43016	1.82812	3.00965	2.27787	1.51753
RAD51D	-0.330104	0.16039	-2.05813	0.0395781	0.920146	0	7.70473	8.05236	14.9914	8.26676	7.95541	9.62722	4.61978	11.85	7.39258	6.0722	6.31843	9.88173	12.7132	11.3894	11.3533
CE1H17orf67	-0.356487	0.173341	-2.05656	0.0397281	0.920146	0	1.92618	2.28857	3.12655	9.07722	1.41672	2.36139	1.83525	1.81377	1.24507	1.06364	2.01357	2.71748	2.23129	2.15132	4.66499
RFNG	0.30456	0.148265	2.05416	0.0399602	0.920146	0	34.5312	25.0895	56.9193	42.7926	40.3219	60.3669	39.6795	37.4845	39.7643	36.8775	35.5498	30.2875	33.9364	36.6991	28.3272
CNTNAP4	-0.295067	0.143572	-2.05519	0.0398605	0.920146	0	71.5139	50.857	21.5652	29.0147	53.8897	46.3802	29.8071	17.4122	64.2765	42.6131	52.7693	52.6696	49.8668	47.6455	60.3076
EMP2	0.31516	0.153425	2.05416	0.0399605	0.920146	0	7.4946	7.9676	20.9239	4.8628	6.37522	9.92996	12.5304	19.7096	5.91406	8.58994	9.58179	5.38554	7.67981	9.04822	6.35113
FAM195A	0.305783	0.148755	2.05561	0.0398198	0.920146	0	10.0512	7.03522	8.97882	8.10466	10.2984	15.5004	10.0623	8.58517	9.88271	8.53608	10.2067	8.5477	6.79767	7.33981	8.09347
TMEM161A	0.320683	0.15603	2.05526	0.0398539	0.920146	0	22.2036	16.2742	20.9239	29.3389	28.8792	43.1106	27.2757	17.1703	28.7921	23.7772	23.6073	19.4176	20.86	23.7911	21.976
KIAA1210	0.285555	0.138929	2.0554	0.0398406	0.920146	0	0.420258	0.762855	0.40084	1.29675	1.41672	0.544937	1.07584	1.81377	0.155633	2.49081	0.277733	0.0988173	0	2.15132	0.224819
FAM107A	0.347949	0.169097	2.05769	0.0396198	0.920146	0	421.624	644.274	2656.61	452.808	442.996	1093.69	934.145	845.337	413.05	819.706	474.507	467.9	446.103	483.732	614.879
PRSS35	-0.349374	0.169525	-2.0609	0.0393128	0.920146	0	0.94558	0.932379	0.40084	0.162093	0.653869	0.544937	0.253139	0.846425	1.08943	0.565482	0.347166	0.642313	1.55672	0.379646	0.449637
NUBPL	-0.224726	0.109261	-2.05678	0.0397076	0.920146	0	13.5883	13.8162	9.45983	14.1021	11.6607	12.8363	13.6695	11.4872	12.2172	11	11.6648	15.959	14.9445	13.7938	15.7935
SLC2A6	0.295465	0.143885	2.05347	0.0400266	0.920563	0	60.7273	45.6866	112.796	104.631	57.595	89.188	75.0556	81.9823	52.9153	63.132	56.8659	41.7997	48.8809	50.5561	49.966
TM6SF1	-0.199437	0.0972627	-2.0505	0.0403158	0.926105	0	65.4552	67.9789	39.9237	91.5827	60.9733	67.5116	60.247	48.0044	69.4902	73.4319	66.6559	74.9035	71.142	39.5464	88.6348
GLT8D2	0.356174	0.174525	2.04082	0.0412689	0.926411	0	0.980602	1.44095	3.12655	2.18826	1.58018	1.45316	2.21496	5.56222	0.4669	3.44675	1.4581	1.18581	1.24537	3.60663	0.730661
GRAP2	0.271223	0.133305	2.0346	0.0418912	0.926411	0	0.175107	0.169523	0.0801681	0.324187	0.544891	0.302743	0.189854	0	0	0.336596	0.2083	0.0494087	0.103781	0.379646	0.112409
RRP7A	0.3075	0.150788	2.03928	0.0414216	0.926411	0	11.1719	6.8657	11.3839	8.99618	9.97151	13.9867	10.3154	7.01324	7.15913	8.41491	9.02633	7.31248	6.48632	7.78273	7.98106
CFAP74	0.339411	0.166232	2.04179	0.0411727	0.926411	0	20.2074	19.6647	20.6032	20.0185	42.6105	32.454	37.4645	11.3663	51.5924	28.4491	30.134	27.57	15.5672	26.1955	21.7512
CRYZ	-0.232843	0.114266	-2.03772	0.041578	0.926411	0	37.438	34.5828	61.6492	50.411	28.1709	40.6886	28.4148	55.5013	22.7224	22.3231	33.2585	38.2423	38.6585	41.5079	43.4462
TMEM167B	-0.22533	0.110378	-2.04144	0.041207	0.926411	0	49.9056	56.8751	71.0289	46.7639	40.3764	51.769	47.7166	47.158	43.3438	47.8909	44.3679	52.6202	53.8105	57.3265	64.1857
MARCH4	0.293911	0.144176	2.03856	0.0414938	0.926411	0	7.80979	6.10284	2.80588	4.78175	10.6254	8.65844	10.5685	7.25507	16.6528	11.7405	9.72066	9.78292	7.88737	10.8199	5.56426
USP25	-0.262433	0.128121	-2.04831	0.0405294	0.926411	0	32.1147	45.517	26.3753	50.8973	37.3795	28.3367	26.8327	55.6222	28.4031	32.9326	33.2585	41.5033	37.6207	39.7995	40.8608
ST3GAL6	-0.336666	0.16467	-2.04448	0.0409058	0.926411	0	17.4757	31.5314	25.8141	33.2291	11.9876	13.9262	19.3018	24.6672	12.295	20.7074	25.6209	21.3445	21.8978	20.1212	32.8235
CAMK2A	-0.225216	0.11014	-2.04482	0.0408722	0.926411	0	1423.97	1434.42	287.803	212.666	1078.23	1035.44	1049.07	17.5331	1433.38	1686.09	1109.34	1237.64	1126.75	368.889	1036.36
LOC102901822	-0.323066	0.157623	-2.04961	0.0404024	0.926411	0	0.560344	0.593332	0.320672	0.24314	0.163467	0.242194	0.316423	0	1.08943	0.929006	0.4166	1.18581	0.467015	0.506194	1.01168
PAAF1	-0.227085	0.111838	-2.03049	0.0423069	0.926411	0	18.8065	15.6809	16.8353	17.0198	15.8563	17.0141	14.7453	18.8632	19.8432	14.1236	13.1229	18.7753	19.459	21.3867	16.8614
BRAP	-0.162336	0.079264	-2.04804	0.0405564	0.926411	0	43.6018	46.4494	50.1852	42.8737	41.2482	41.4757	42.9703	44.6187	34.6284	38.9509	40.4796	43.0349	47.7393	47.8353	50.0784
SMARCA2	-0.218113	0.106744	-2.04333	0.0410195	0.926411	0	344.506	372.358	187.273	236.575	242.476	275.92	310.601	207.374	397.02	358.677	329.322	341.364	328.571	223.548	311.093
TRPM3	-0.352027	0.173264	-2.03173	0.042181	0.926411	0	35.827	46.7885	56.4383	29.501	20.5969	12.473	18.6057	76.2992	43.0326	38.5605	41.2434	39.774	27.502	49.9234	32.1491
TLE4	-0.316075	0.154509	-2.04567	0.040789	0.926411	0	87.1335	57.2142	90.5899	47.0071	67.8389	46.5013	45.4384	51.6319	59.9188	43.1113	84.9863	74.6565	88.7848	106.68	77.169
PIP5KL1	0.306606	0.150969	2.03092	0.0422634	0.926411	0	5.35829	5.33999	3.52739	7.94257	4.79504	7.14473	7.72073	6.16681	6.69223	5.56057	7.22106	5.03968	4.09936	7.21327	3.99053
PROCA1	0.350039	0.171784	2.03768	0.0415822	0.926411	0	1.33082	0.932379	2.56538	3.07977	2.0161	2.60359	1.77197	4.11121	1.63415	1.50795	1.31923	1.38344	1.40105	2.59424	1.2365
MYO1D	-0.354746	0.174662	-2.03104	0.0422505	0.926411	0	19.4019	25.0047	38.8815	64.4321	14.5486	12.9574	24.3013	58.6452	16.0302	12.0771	34.1612	24.4079	47.1685	45.9371	38.2754
TMEM100	-0.230897	0.113475	-2.03478	0.0418728	0.926411	0	22.3087	22.038	17.8775	22.612	16.4557	19.1333	17.8463	36.2754	15.8746	17.9742	18.8859	18.8741	22.8837	27.5243	23.6622
FCGBP	-0.356931	0.175525	-2.0335	0.042002	0.926411	0	3.32704	2.28857	1.20252	1.05361	1.74365	1.08987	2.59467	1.08826	1.71197	1.1175	1.80527	2.12457	4.15125	2.34115	1.68614
ATP6V0D1	0.21166	0.103468	2.04565	0.0407912	0.926411	0	283.604	251.912	151.838	228.065	321.322	356.752	338.573	200.24	253.526	248.664	257.042	251.589	236.569	172.992	293.051
AP1S1	0.320666	0.156862	2.04426	0.0409276	0.926411	0	120.579	96.6283	65.337	70.2674	115.517	174.016	221.686	59.0079	110.966	110.027	91.8602	99.8549	111.253	72.2592	116.962
DGAT1	0.27126	0.13259	2.04585	0.0407713	0.926411	0	40.765	27.7171	28.139	26.4212	45.9888	56.6129	48.7292	33.1315	37.6632	38.2912	36.7302	35.3272	39.4368	36.9522	33.6104
GLCCI1	-0.21652	0.106404	-2.03489	0.0418621	0.926411	0	66.0856	69.3351	43.8519	50.0058	66.2043	66.6639	53.1591	52.5993	57.5065	59.0794	65.6839	83.5501	75.2413	73.588	78.3493
TNFRSF19	-0.334132	0.163108	-2.04854	0.0405073	0.926411	0	36.4224	39.1599	25.8943	21.5584	35.4724	28.3367	23.352	11.0035	44.1998	45.3059	30.9672	56.2271	24.1291	45.3044	56.4295
CEP250	-0.224969	0.110551	-2.03497	0.0418537	0.926411	0	85.9778	99.1712	48.5017	61.4334	66.2587	68.8437	77.9667	55.985	65.2103	73.9973	69.1555	69.2215	74.463	73.4614	86.6676
LOC102900365	-0.327506	0.160518	-2.04031	0.0413196	0.926411	0	8.65031	11.6124	3.36706	5.75431	7.73745	5.63101	8.60671	8.94792	9.41581	9.35738	10.6927	14.4767	8.35438	5.06194	13.8264
TMEM87B	-0.260679	0.128103	-2.03492	0.0418588	0.926411	0	15.5495	21.7838	17.5568	25.6107	17.9814	14.6527	18.8588	25.3928	15.719	13.0599	19.0942	22.2339	23.9216	22.0827	21.976
DUSP2	0.238662	0.117419	2.03257	0.0420964	0.926411	0	0.105064	0	9.21933	0.24314	0.108978	0.302743	0.442993	0.362754	0.155633	0.0673193	0.347166	0.0494087	0	0.189823	0.0562047
RRM2	0.329933	0.161644	2.04111	0.0412401	0.926411	0	3.71228	3.89904	4.40924	3.16082	4.14117	4.90443	5.25263	5.19947	3.57956	4.38922	2.98563	2.61866	2.80209	2.84734	2.52921
BMP2K	-0.273263	0.133612	-2.0452	0.0408352	0.926411	0	28.8577	30.0904	89.0667	32.0134	26.5362	20.6471	23.7317	48.7299	34.1615	30.2667	35.2721	32.6591	38.1915	36.8889	34.6221
CPZ	0.335027	0.164445	2.03731	0.0416186	0.926411	0	0.70043	1.44095	3.28689	0.0810466	2.17956	2.66414	0.8227	3.62754	0.778166	3.87759	0.694333	0.790539	0.207562	1.13894	0.562047
COL11A2	0.357281	0.175861	2.03161	0.0421927	0.926411	0	7.45958	13.9857	63.4129	52.3561	12.8049	21.0709	52.906	35.7917	10.4274	47.7832	28.8842	16.7001	14.4775	8.03583	24.3366
DAAM2	-0.335053	0.164772	-2.03343	0.0420094	0.926411	0	153.464	176.813	421.363	278.395	119.004	115.95	143.276	520.31	116.025	139.311	244.961	195.115	301.484	327.381	249.661
TNFRSF21	-0.266908	0.131134	-2.03539	0.0418118	0.926411	0	120.894	126.973	191.361	196.943	92.1956	71.3867	84.1053	121.402	108.943	118.105	113.593	110.478	87.0205	82.8893	110.779
UST	-0.346934	0.169775	-2.0435	0.0410033	0.926411	0	38.5236	48.0599	54.9953	77.3185	40.0495	25.7331	31.0728	123.699	37.8189	38.6278	63.3926	87.9968	57.6504	84.4711	58.228
RPS6KA5	-0.347395	0.170859	-2.03323	0.0420296	0.926411	0	25.0053	56.8751	22.8479	16.1283	17.0551	28.0945	41.5147	18.9841	18.3647	30.3475	27.3567	54.4484	34.144	49.9234	45.2448
CRIP1	0.35311	0.173249	2.03817	0.0415332	0.926411	0	1.08567	1.27143	2.24471	2.51245	2.23405	2.54304	2.15168	2.53928	1.71197	0.76744	1.52753	1.92694	1.50483	2.34115	0.899275
VIM	0.357179	0.175152	2.03925	0.0414252	0.926411	0	33.3405	70.8608	262.069	22.7741	62.0631	54.4937	64.0441	125.271	24.5122	60.8566	39.6464	27.4218	30.2522	109.844	18.0979
GPR158	-0.351398	0.17204	-2.04253	0.0410986	0.926411	0	54.0031	79.8455	10.4218	30.7167	37.2705	23.0084	33.9206	50.3018	54.0047	74.9937	58.1157	74.0636	36.9461	41.6345	52.7762
SIAE	-0.280285	0.13812	-2.02928	0.04243	0.927199	0	29.2079	31.2771	20.9239	33.4723	22.613	27.6101	32.3385	29.8667	22.0221	27.3316	28.5371	29.2005	43.3805	42.3938	43.7834
KIF6	-0.295147	0.145451	-2.02918	0.0424395	0.927199	0	5.81357	6.78094	7.85647	7.78048	6.92012	5.20717	5.63233	13.4219	4.90245	4.9547	6.94333	7.75716	8.61384	14.996	10.0606
POLR3H	0.319089	0.157418	2.02702	0.0426606	0.92829	0	23.9897	19.6647	18.4387	25.9349	20.8148	42.8078	31.3892	18.2586	27.6249	27.3855	27.565	19.3682	19.5627	21.7663	18.7162
LOC102901839	0.342453	0.168888	2.02769	0.0425917	0.92829	0	0.630387	0.423809	0.481008	0.324187	0.817337	1.51371	0.885985	1.57193	0.933799	0.552018	0.4166	0.345861	0.259453	0.316371	0.449637
ZNF541	0.238545	0.117643	2.02769	0.0425919	0.92829	0	0.455279	0.0847617	0.0801681	0.324187	1.30774	1.69536	0.189854	0	1.01162	0.107711	0.0694333	0.345861	0	0.126549	0.0562047
RGL2	0.255655	0.126137	2.0268	0.0426828	0.92829	0	25.4256	25.9371	54.1134	44.2515	38.8507	44.7454	40.8819	35.7917	37.2741	33.9828	34.0917	35.6731	30.9268	35.3703	32.1491
HN1L	-0.331401	0.163623	-2.02539	0.0428268	0.930369	0	18.4914	24.9199	51.3877	66.5393	18.9077	20.3443	19.9347	65.4166	17.5866	15.5642	28.6065	25.4455	46.4421	35.3703	35.7462
GAREML	0.276178	0.136417	2.02452	0.0429168	0.93127	0	26.8965	20.3428	50.7464	36.471	29.9145	34.331	33.7307	43.7723	28.3252	25.1774	21.802	22.4809	22.0016	35.3703	19.5592
EXOC3L4	0.324758	0.160494	2.02349	0.0430226	0.932512	0	0.770473	0.50857	4.40924	1.2157	3.65077	2.84578	4.05022	0.483671	2.25668	1.1175	2.7079	0.592904	0.622687	1.07566	2.64162
RHOC	0.308922	0.153005	2.01904	0.0434836	0.937349	0	18.7365	19.3257	81.6111	42.8737	21.3052	42.7473	30.6931	60.338	15.5633	18.6474	25.5514	19.6152	26.8793	29.296	21.1892
DPM2	0.278693	0.137927	2.02058	0.0433229	0.937349	0	25.4256	27.2933	33.4301	32.6618	29.6966	42.8078	47.0205	28.6575	26.1464	27.4797	26.8012	28.41	26.8793	31.0044	32.5987
LOC102901129	-0.214374	0.106225	-2.01811	0.0435798	0.937349	0	0.070043	0.254285	0.0801681	0.324187	0	0.0605485	0	0	0.0778166	0.148102	0	0.148226	0.155672	0.126549	0.281023
CCDC146	0.354261	0.175664	2.01669	0.0437274	0.937349	0	1.01562	0.762855	5.37126	1.37779	3.37832	1.75591	1.70869	4.83671	1.71197	1.54834	2.4996	1.58108	2.07562	5.31504	1.79855
TASP1	0.222723	0.110443	2.01663	0.0437339	0.937349	0	21.118	19.7495	10.4218	18.3976	30.1325	27.1257	24.4912	13.9056	20.4658	23.6021	20.4828	19.9117	21.3789	19.4885	22.7629
MRPL30	0.268733	0.133182	2.01779	0.0436132	0.937349	0	5.25322	5.67903	6.73412	7.86152	7.35603	8.1135	7.27773	7.13415	5.52498	6.26069	6.66559	5.83022	4.82582	7.59291	7.47522
OBSCN	-0.281036	0.139321	-2.01719	0.0436756	0.937349	0	32.2548	33.6504	20.8437	34.2017	30.3504	28.3367	33.5409	28.7785	33.3833	27.2643	28.3982	32.0168	39.852	48.6579	33.0484
LOC105260503	-0.347308	0.172049	-2.01866	0.0435228	0.937349	0	0.875537	0.932379	0.721512	0.405233	0.544891	0.302743	0.316423	0.120918	0.855983	0.740512	0.4166	0.444678	0.570796	0.506194	0.899275
GRXCR1	0.354875	0.175958	2.01682	0.0437138	0.937349	0	0.525322	0.50857	0.721512	0.648373	1.36223	1.45316	1.20241	1.08826	0.933799	0.955934	0.694333	0.691721	0.88214	0.759291	0.95548
NIPA1	-0.349744	0.173124	-2.0202	0.0433625	0.937349	0	23.0792	33.3961	9.21933	28.8526	20.3789	9.68777	13.3531	33.857	22.4112	25.7564	30.5506	37.9953	24.4405	28.7265	24.8425
CADPS	-0.25221	0.125123	-2.0157	0.0438319	0.937357	0	409.892	529.167	170.197	488.873	344.153	328.173	436.284	394.676	342.626	441.561	465.689	529.908	420.573	272.965	526.357
DOCK5	-0.347821	0.172529	-2.01602	0.0437983	0.937357	0	13.2731	16.359	29.5018	29.4199	10.2984	5.81266	9.55598	44.3769	6.30314	9.24967	20.9688	16.5519	21.6903	22.0194	17.3672
GUCY1A3	-0.310697	0.154275	-2.01392	0.044018	0.940292	0	115.431	91.8817	25.8141	9.15827	54.1077	91.1255	70.1827	25.9973	108.321	111.023	104.428	143.532	89.0961	94.6583	96.672
DDHD2	-0.236343	0.117434	-2.01257	0.0441603	0.942283	0	169.924	187.832	74.9571	151.638	141.726	122.671	148.086	138.935	159.524	179.365	183.096	183.01	169.578	171.537	195.93
NMNAT3	-0.26714	0.132814	-2.01138	0.0442852	0.943899	0	10.5064	8.89998	13.7087	6.88897	7.24705	9.80886	6.64489	10.1571	5.29153	7.1897	7.15163	8.0042	9.65165	10.6301	10.5103
ANKRD32	-0.212382	0.105647	-2.01029	0.0444006	0.94531	0	21.6433	24.9199	11.2235	26.016	20.3789	17.2563	18.9221	17.0494	18.9872	18.0416	21.6632	20.801	20.6006	16.831	25.1235
CXHXorf38	-0.267833	0.133403	-2.00769	0.0446761	0.948675	0	20.1023	25.0047	13.3881	18.0734	13.3498	16.1665	19.8714	19.4678	18.676	18.1897	17.15	16.6507	19.7184	19.4885	22.9877
GUF1	-0.342162	0.170405	-2.00794	0.0446496	0.948675	0	15.6546	13.7314	18.2783	9.07722	8.88172	9.50612	9.30284	16.9285	11.5947	18.809	10.4844	23.7656	10.2224	15.1858	9.32998
KCTD8	-0.312718	0.155782	-2.0074	0.0447069	0.948675	0	30.5738	23.9028	34.6326	6.72687	12.26	23.3717	21.8332	25.2718	17.4309	33.4981	19.7885	31.6215	19.3552	22.2725	26.36
C1QL2	-0.34823	0.173835	-2.00323	0.0451531	0.952879	0	0.595365	0.50857	0.160336	3.72815	0.326935	0.544937	0.442993	0	0.0778166	0.363524	0.486033	0.839947	0.985921	3.79646	0.786866
ERMN	-0.352489	0.175816	-2.00487	0.0449765	0.952879	0	49.9757	89.0846	155.366	225.715	44.0272	45.9563	70.4991	263.964	23.4228	30.913	127.757	114.134	155.879	169.322	131.407
LIPI	-0.351925	0.175605	-2.00407	0.0450626	0.952879	0	2.48653	1.27143	1.44302	4.94385	2.0161	0.84768	2.53139	0.967343	1.55633	3.31211	2.22186	2.96452	5.13717	4.61902	4.44017
F5	-0.272165	0.135833	-2.00368	0.0451045	0.952879	0	3.01185	9.49331	14.9113	2.75559	1.79814	0.968777	3.03766	27.3274	0.933799	2.18114	2.7079	1.82812	1.60861	0.696017	20.9081
LAMP2	-0.28422	0.141874	-2.00333	0.0451417	0.952879	0	100.862	131.72	270.247	205.21	84.4036	107.474	96.3192	243.77	83.2638	102.191	136.159	128.463	165.116	173.308	158.385
MGST1	0.334043	0.167254	1.99722	0.0458014	0.953682	0	3.39709	7.20475	24.1306	2.75559	6.15727	9.62722	5.37919	14.6311	5.05808	7.63401	6.45729	4.34796	5.55229	5.18849	4.72119
FKBP11	0.341004	0.17099	1.99429	0.0461201	0.953682	0	2.69666	2.28857	2.80588	1.86407	5.013	3.26962	2.15168	1.3301	4.98026	5.62789	3.19393	2.71748	1.81617	2.2146	1.68614
ITGA5	-0.255033	0.127751	-1.99633	0.0458976	0.953682	0	8.58027	8.05236	100.531	48.5469	6.32074	6.2365	6.5816	21.5234	7.31476	7.66093	6.66559	7.46071	8.56195	9.87078	6.51974
KANK4	-0.328229	0.163968	-2.00179	0.0453068	0.953682	0	13.3082	13.3924	7.61596	16.0472	7.95541	9.20338	14.6188	32.6478	9.41581	7.88982	16.2474	14.7238	14.3218	18.919	20.2899
LOC101094038	-0.316257	0.158288	-1.99799	0.0457182	0.953682	0	5.11314	5.25523	5.45143	4.61966	4.5226	2.54304	3.16423	11.0035	4.04646	3.87759	3.81883	5.28673	4.09936	13.9203	4.8336
ACKR3	0.33188	0.165832	2.0013	0.0453597	0.953682	0	9.80602	7.28951	65.818	11.5897	21.4142	10.1116	12.0874	12.5755	10.194	10.7172	10.2067	10.4252	6.69388	10.9464	12.365
LOC105260935	-0.320557	0.160506	-1.99716	0.0458075	0.953682	0	0.455279	0.169523	0.0801681	0.648373	0.163467	0.242194	0.442993	0.483671	0.622533	0.498163	0.277733	0.938765	0.622687	1.01239	0.505842
OSBPL5	0.295639	0.148201	1.99485	0.0460594	0.953682	0	36.3173	28.9885	20.2023	91.6638	34.0012	52.3139	54.9311	44.9814	36.7294	51.5935	33.6057	28.3112	32.0684	22.2725	28.3834
ODF4	0.32604	0.163498	1.99416	0.0461347	0.953682	0	0.805494	4.91618	6.0126	2.83663	5.83033	7.02363	12.5936	0	0.622533	3.33904	6.38786	1.67989	1.45294	2.08805	8.20588
LOC102901707	-0.215585	0.107983	-1.99648	0.0458819	0.953682	0	1.19073	1.52571	37.679	1.62093	0	0.121097	1.32898	0.604589	0.155633	0.955934	0.763766	1.97635	13.0764	5.12522	2.92264
GRN	0.309076	0.154524	2.00018	0.0454804	0.953682	0	57.4703	34.7523	92.9148	45.7914	60.4829	85.3129	62.1455	70.0114	51.1255	55.9154	43.6735	41.5033	47.5318	35.5601	37.6009
CEP89	0.295467	0.148021	1.99611	0.0459216	0.953682	0	3.22198	3.64475	5.61176	2.4314	5.39442	3.93565	4.24007	4.47396	4.12428	2.31578	4.51316	4.10092	3.42478	4.87212	2.92264
CNST	-0.260344	0.130256	-1.99871	0.0456393	0.953682	0	65.9805	71.1151	32.3077	57.4621	48.3318	44.8665	50.3113	43.8932	60.23	59.3756	52.561	69.271	47.5318	58.0225	53.5069
LOC102900277	-0.318729	0.159598	-1.99707	0.0458171	0.953682	0	0.210129	0.423809	0.0801681	0.324187	0.326935	0.181646	0.189854	0.120918	0.855983	0.161566	0.2083	0.691721	0.518906	0.253097	0.505842
PI3	0.255069	0.12789	1.99445	0.0461028	0.953682	0	0.105064	0.169523	9.62017	0.0810466	0.0544891	2.54304	1.01255	1.20918	0.155633	0.134639	0.2083	0.395269	0.570796	0.253097	0.449637
ANKRD37	-0.328525	0.164108	-2.00188	0.0452974	0.953682	0	5.2182	4.40761	3.7679	4.13338	4.25015	5.99431	4.99949	4.7158	7.15913	3.47367	2.9162	5.83022	6.38254	4.87212	9.16136
ADAM10	-0.181537	0.090958	-1.99584	0.0459515	0.953682	0	98.9708	108.325	109.67	93.771	95.5739	90.2779	85.8773	93.8323	106.22	91.9716	99.0813	113.195	108.97	97.7587	96.8969
LOC105260651	-0.34749	0.173663	-2.00095	0.045398	0.953682	0	2.24138	2.62761	0.561176	2.02617	0.762847	0.666034	0.632846	0.725507	1.8676	3.17747	2.43016	2.2728	1.03781	0.506194	1.91096
SVIL	0.343115	0.171886	1.99617	0.0459154	0.953682	0	8.37014	14.24	29.9027	13.3727	10.6254	9.86941	23.4786	29.7458	10.0383	35.0733	10.9705	8.15243	7.10901	15.8186	7.75625
MIPOL1	-0.320135	0.160588	-1.99352	0.0462048	0.954105	0	2.80172	4.15332	3.7679	3.40396	2.0161	2.42194	3.16423	3.26478	2.41231	2.88127	2.43016	2.71748	3.63234	4.04955	3.99053
NKD2	-0.316721	0.158962	-1.99244	0.0463231	0.955521	0	0.770473	0.169523	0.801681	0	0.326935	0.181646	0.189854	0.241836	0.389083	0.403916	0.277733	0.444678	0.518906	0.569468	0.393433
DCAF15	0.287182	0.144196	1.99161	0.0464141	0.956369	0	16.0048	12.7143	17.2361	13.4537	18.4173	22.0397	24.1747	11.0035	14.9408	17.1126	16.2474	13.7356	15.9304	16.388	12.6461
WNT5B	0.349628	0.17599	1.98664	0.0469624	0.956404	0	1.33082	0.593332	1.20252	1.70198	2.28854	2.2403	1.58212	5.32039	1.94541	1.85801	1.52753	1.92694	1.03781	2.02478	0.786866
PEX5	0.189958	0.095954	1.97967	0.0477404	0.956404	0	89.7251	70.9456	72.2314	71.9694	90.9423	102.085	94.7371	65.4166	94.2359	88.1479	95.8179	76.3858	82.6098	67.7035	76.4384
ATP2B1	-0.278087	0.140724	-1.97612	0.0481416	0.956404	0	649.929	878.216	237.698	663.367	613.493	593.194	514.694	143.288	838.629	861.781	695.235	1032.3	664.666	538.401	670.241
PTGFRN	0.289761	0.146675	1.97552	0.0482086	0.956404	0	34.6012	22.1228	44.2528	40.2802	48.1684	48.4388	30.4399	36.8799	50.8142	52.2263	35.2027	33.6473	30.7192	48.4048	25.9104
STK25	0.269193	0.135393	1.98824	0.0467852	0.956404	0	96.2391	65.5208	66.0585	78.129	113.991	125.941	126.886	73.639	85.0535	78.8309	85.4724	93.9259	89.0442	105.795	77.2252
PDZD2	-0.324594	0.163966	-1.97964	0.0477438	0.956404	0	101.002	135.195	42.4891	54.6254	97.9714	54.2515	77.4604	51.7528	155.555	151.953	114.982	173.82	102.069	99.2773	90.0399
LOC102899368	0.308719	0.156133	1.97728	0.0480103	0.956404	1	9.94611	12.2904	3.28689	5.99745	11.1703	11.3226	11.2014	4.23213	5.29153	8.17256	12.0814	6.47254	6.17498	3.98628	6.63215
METTL12	0.346527	0.175386	1.9758	0.0481779	0.956404	0	4.7279	7.37427	7.7763	3.48501	3.75975	7.26582	8.67	8.58517	3.96865	3.39289	6.87389	2.32221	4.25503	3.73318	3.20367
LOC105261016	0.339664	0.171492	1.98063	0.0476324	0.956404	0	7.17941	5.00094	9.62017	2.26931	12.696	13.0179	5.88547	3.99029	10.3496	7.74172	4.7909	6.47254	5.75985	6.26415	5.78908
RGR	0.31873	0.161103	1.97842	0.0478813	0.956404	0	0.94558	0.339047	0.721512	0.162093	1.41672	1.51371	0.379708	0.241836	0.778166	1.17136	0.902633	0.395269	0.259453	0.822565	0.786866
MORN3	0.349602	0.175758	1.98911	0.046689	0.956404	0	0.805494	0.678094	1.12235	0.648373	1.36223	0.787131	0.94927	0.846425	0.855983	0.794367	1.73583	0.74113	0.93403	2.02478	0.505842
LOC101094382	-0.225968	0.114218	-1.97839	0.0478843	0.956404	0	0.140086	0.169523	0.721512	0.810466	0	0.181646	0.316423	0	0.155633	0.188494	0	0.494087	0.103781	1.83495	1.34891
ALAD	-0.304035	0.153277	-1.98357	0.0473043	0.956404	0	54.2483	48.9075	39.5228	59.9745	30.9498	22.0397	42.8437	85.2471	42.9548	50.5433	49.7837	46.2959	42.3427	49.2906	46.3127
IER5L	0.337975	0.169997	1.98812	0.0467979	0.956404	0	11.0668	8.56093	6.57378	2.83663	10.6254	21.3131	11.0748	5.80406	11.5169	14.4871	15.6919	10.277	7.42035	4.4292	6.68836
HES7	0.296731	0.149235	1.98834	0.0467736	0.956404	0	0.315193	0.169523	0.240504	0.162093	0.217956	0.726582	1.58212	0	0.311266	0.201958	0.277733	0.296452	0.155672	0.189823	0.337228
MYH3	0.335883	0.169147	1.98574	0.0470617	0.956404	0	5.88361	1.52571	0.881849	0.324187	6.26625	3.9962	13.0366	1.08826	9.96052	3.89105	2.15243	2.17398	2.12751	0.44292	3.03505
MAPKAPK2	0.201691	0.101928	1.97876	0.0478436	0.956404	0	29.9084	28.7342	114.079	46.1966	32.6935	37.9034	39.9959	52.2365	39.6086	34.4809	35.2027	26.7795	34.0402	28.7265	30.6316
SLAMF8	-0.347118	0.175588	-1.97689	0.0480541	0.956404	0	2.20635	1.86476	9.13916	1.78303	0.59938	1.33207	2.08839	5.92498	1.08943	1.25214	1.18037	1.08699	3.47667	2.27787	2.24819
LOC101094239	0.260262	0.131249	1.98296	0.0473716	0.956404	0	153.079	120.023	138.21	186.569	144.233	229.297	188.019	166.625	117.814	141.788	141.158	121.694	137.354	129.143	154.001
PPEF1	0.310877	0.156833	1.98222	0.0474551	0.956404	0	5.81357	4.91618	1.52319	8.67199	7.68296	9.32447	7.4043	1.3301	5.21371	6.2203	5.34636	5.87963	4.20314	2.53097	7.47522
GABRA3	-0.21209	0.106971	-1.98268	0.0474032	0.956404	0	231.142	174.27	43.1304	32.2566	178.561	194.3	170.932	47.8835	236.874	166.319	186.498	196.054	234.753	93.5826	191.321
LAMB4	0.293229	0.147658	1.98586	0.0470484	0.956404	0	0.24515	0.254285	0.240504	1.45884	1.41672	0.666034	0.316423	0.604589	0.311266	0.76744	1.2498	0.296452	0.155672	0.126549	0.168614
CCDC126	-0.326915	0.165377	-1.97678	0.0480663	0.956404	0	5.14816	7.71332	3.52739	9.96874	4.74055	4.84388	4.55649	13.9056	5.83624	6.19337	7.77653	9.48646	6.01931	10.6301	10.3979
FOXP2	-0.343031	0.17235	-1.99032	0.0465555	0.956404	0	11.5221	5.67903	3.12655	63.3785	7.30154	2.72468	2.15168	2.90203	4.59118	2.5716	13.6089	16.0578	9.3403	36.6358	15.2877
WASF3	-0.202783	0.102167	-1.98482	0.0471641	0.956404	0	243.504	199.953	96.7628	204.643	191.965	164.813	180.171	142.32	217.497	198.161	211.91	210.481	210.52	182.04	194.356
LOC102900929	0.25838	0.130755	1.97607	0.0481469	0.956404	0	25.4957	35.1761	71.3496	32.1755	45.226	52.4956	34.4268	31.9223	59.4519	34.7906	43.3264	34.4378	34.4035	42.7734	41.0856
MEGF10	-0.325045	0.164083	-1.98098	0.0475935	0.956404	0	35.2666	37.5494	68.1428	97.5802	33.0204	19.0122	24.0482	84.0379	26.6911	23.2386	48.2561	36.8589	52.7727	76.0557	51.8769
PSMB8	0.347892	0.176079	1.97577	0.0481809	0.956404	0	2.38146	1.35619	15.7129	3.48501	1.41672	4.17785	5.12606	8.827	1.71197	1.77723	2.77733	1.48226	2.49075	3.98628	2.75403
CCDC167	0.335773	0.169013	1.98667	0.0469585	0.956404	0	2.80172	2.71237	7.69613	4.53861	4.30464	6.2365	4.42993	2.53928	4.12428	4.41614	2.4996	2.96452	2.69831	3.85973	4.32776
KCNQ5	-0.278648	0.13999	-1.99048	0.0465376	0.956404	0	98.6556	117.904	29.0208	3.16082	76.7751	63.2732	72.2078	25.5137	112.289	101.558	103.108	114.826	79.2888	62.9579	89.9275
NT5DC1	-0.324624	0.163327	-1.98757	0.046859	0.956404	0	16.0048	31.4466	9.45983	43.36	13.5133	18.104	18.226	46.1906	12.6063	15.9547	18.1221	22.4809	17.3833	13.7305	34.4535
ANXA2	0.326254	0.164379	1.98476	0.0471708	0.956404	0	15.8647	19.3257	195.129	10.2929	12.478	30.8798	29.4906	67.4722	22.1777	24.9889	17.7749	15.7614	16.5012	28.6	14.6694
SECISBP2L	-0.306639	0.155172	-1.97612	0.0481408	0.956404	0	218.849	265.643	174.285	319.648	197.196	147.678	164.73	429.742	239.364	248.812	315.088	302.628	321.618	309.981	247.582
NR3C1	-0.281459	0.14208	-1.98099	0.0475929	0.956404	0	94.418	127.651	115.442	133.646	84.7306	66.3006	87.0797	85.7308	119.448	102.877	127.41	124.362	115.664	101.302	107.407
KIAA1217	-0.315162	0.158723	-1.98562	0.0470761	0.956404	0	134.272	99.256	25.3331	93.6089	72.2525	57.8844	73.2203	56.8314	106.764	96.2666	132.618	94.6176	101.913	34.7376	108.082
MKX	-0.299275	0.151006	-1.98188	0.0474929	0.956404	0	22.2737	26.7847	6.09277	5.26803	12.5325	20.4654	14.4922	6.65048	28.5587	33.0672	18.5387	24.5067	18.8363	3.03716	19.6716
OLR1	-0.226631	0.115179	-1.96765	0.0491088	0.956546	0	0.105064	0.932379	119.45	0.405233	0.108978	0.544937	0.189854	5.07855	0.0778166	0.363524	0.0694333	0.148226	3.26911	0	2.75403
ALDH4A1	0.298667	0.151364	1.97317	0.0484758	0.956546	0	42.1309	35.8542	99.8894	43.1168	37.543	77.5021	57.5257	65.6584	58.4403	44.8885	46.3814	34.0426	35.7007	42.7101	49.6287
EFCAB14	-0.216434	0.110005	-1.96749	0.0491269	0.956546	0	125.552	147.57	200.901	174.737	118.241	106.263	114.355	231.8	112.134	124.756	146.226	140.321	149.185	175.586	156.024
CREBRF	-0.242677	0.123243	-1.96909	0.0489422	0.956546	0	73.8253	90.8646	74.7166	77.4806	63.6978	53.5855	68.1576	83.917	61.2417	53.5458	84.8475	81.3761	75.8121	99.0242	88.5224
PLCL1	-0.316475	0.160441	-1.97254	0.0485485	0.956546	0	38.1034	44.0761	45.6156	50.2489	31.2223	32.8779	26.8327	75.3318	35.4066	29.3916	59.2266	57.4623	62.4244	55.4915	49.1791
LRRC10B	0.342539	0.174127	1.96718	0.0491622	0.956546	0	5.39331	3.39047	2.16454	0.567327	8.77275	8.71899	5.44248	1.57193	7.70384	4.51039	5.06863	7.31248	3.47667	12.2752	2.52921
LOC101095443	0.28888	0.14674	1.96866	0.0489927	0.956546	0	14.1487	13.8162	38.0798	22.612	14.6576	23.4928	16.011	18.7423	12.6841	12.2252	12.3591	12.3522	10.1187	12.8447	12.2526
TRIM47	0.341847	0.173136	1.97444	0.0483319	0.956546	0	12.993	10.2562	30.3035	17.5871	16.3467	31.7274	19.9347	20.4351	10.8943	15.7662	8.74859	11.0675	14.8926	9.55441	9.72341
SNRPD2	0.278585	0.141381	1.97046	0.0487861	0.956546	0	22.799	21.0209	28.7803	31.8513	24.4111	38.63	27.2124	22.0071	20.6214	20.842	22.4269	20.9987	19.0438	22.9053	27.5403
LOC102901872	0.290283	0.147044	1.97412	0.0483685	0.956546	0	11.8022	11.7819	4.97042	13.859	13.2953	20.4654	18.8588	9.43159	16.8084	11.377	13.8172	9.28883	14.3218	12.0854	12.1402
KCNJ10	-0.259377	0.131835	-1.96744	0.0491321	0.956546	0	46.2634	56.2818	83.5351	90.4481	32.9114	33.6044	48.8557	145.101	35.3287	45.6829	51.7278	48.964	53.1359	58.6552	49.6849
VIPR2	0.346396	0.175646	1.97212	0.0485954	0.956546	0	2.73168	3.30571	4.81008	13.3727	7.41052	4.17785	4.36664	2.17652	3.50175	3.44675	1.94413	2.8657	3.73612	9.17477	1.96716
PKIG	0.31298	0.158845	1.97035	0.0487983	0.956546	0	77.7827	51.1961	59.8855	14.0211	80.4259	127.818	64.4238	19.5887	84.6645	79.4771	58.324	60.6244	62.2168	41.3181	50.4156
ITCH	-0.263936	0.134053	-1.96889	0.048966	0.956546	0	75.1912	103.833	64.6956	108.927	78.9547	56.2496	63.4112	106.287	75.7934	82.0757	90.3327	97.088	89.1999	91.0517	87.0048
BIN3	0.257337	0.130683	1.96917	0.0489333	0.956546	0	6.65408	5.59427	12.9071	7.45629	7.68296	8.59789	9.74584	6.40865	7.15913	6.48958	7.56823	6.2749	5.91553	6.3907	7.30661
SFRP2	0.34296	0.173742	1.97396	0.0483868	0.956546	0	2.87176	3.64475	8.57798	9.40141	10.5164	8.41625	1.58212	28.1739	1.47852	3.04283	3.7494	3.60683	4.9296	21.6398	2.30439
SLC2A9	0.302964	0.153521	1.97344	0.0484456	0.956546	0	0.455279	1.44095	6.17294	0.24314	0.544891	1.02933	3.16423	1.69285	0.389083	4.20072	0.763766	0.592904	0.363234	0.379646	0.168614
SMAD6	0.34511	0.175243	1.96933	0.0489156	0.956546	0	2.38146	1.35619	2.72571	2.35035	1.74365	2.90633	3.35409	5.56222	2.72358	2.58506	2.15243	0.889356	1.6605	2.02478	1.40512
MALRD1	0.34607	0.175808	1.96845	0.0490166	0.956546	0	1.61099	1.44095	1.04218	0.24314	3.9777	2.54304	1.32898	8.46425	2.72358	3.74295	1.11093	1.53167	0.985921	5.44159	1.1803
CHIC1	-0.335191	0.170527	-1.96562	0.0493423	0.958109	0	10.6465	12.8838	5.93244	8.67199	7.08358	5.57047	4.49321	10.6408	10.194	10.3941	10.901	12.7474	8.66573	11.5792	7.92486
LOC105260403	0.276999	0.140896	1.96598	0.0493011	0.958109	0	0.350215	0.169523	5.05059	0.324187	0.163467	0.42384	1.13912	0.967343	0.0778166	0.52509	0.555466	0.247043	0.259453	0.253097	0
SYNC	-0.190946	0.0973483	-1.96147	0.0498241	0.958157	0	25.3906	23.2247	17.637	16.1283	19.6161	22.4635	20.1245	21.6443	21.3217	25.4602	19.7191	22.4315	21.0157	20.5009	24.5052
SIK1	0.330262	0.168068	1.96505	0.0494084	0.958157	0	14.4639	15.8504	158.172	13.3727	22.286	11.5042	15.2516	12.3336	15.0964	26.2411	25.3431	8.5477	11.364	12.7181	10.0606
ITGA2	-0.344814	0.175706	-1.96245	0.0497096	0.958157	0	2.7667	2.71237	2.88605	2.26931	2.61548	1.27152	0.696131	2.41836	1.71197	1.61566	1.80527	2.22339	2.64642	1.26549	1.68614
TBC1D12	-0.247596	0.126139	-1.96289	0.0496592	0.958157	0	13.6234	17.7152	19.7213	23.9088	13.1864	14.35	13.7328	25.9973	11.3612	13.5312	14.3033	14.1309	20.8081	19.4252	17.8731
LOC101083469	-0.341374	0.173868	-1.96341	0.0495989	0.958157	0	0.735451	1.1019	6.97462	1.37779	0.217956	0.787131	0.759416	0.846425	0.544716	0.807831	0.972066	1.1364	1.71239	1.58186	1.46132
PRKCB	-0.244903	0.124701	-1.96393	0.0495386	0.958157	0	300.554	329.13	83.2946	349.23	256.044	221.85	205.549	81.8614	318.426	294.858	276.136	324.813	240.876	165.715	239.601
TOMM40L	0.195564	0.0995673	1.96414	0.049514	0.958157	0	47.174	38.9904	36.6368	51.9509	47.1876	58.2477	48.7925	42.2003	50.8921	43.8518	47.1452	41.4539	38.2952	34.1681	45.4134
MXRA5	0.34492	0.175817	1.96181	0.0497851	0.958157	0	4.09752	5.0857	13.3881	2.59349	7.5195	2.48249	12.0241	8.827	5.83624	27.4528	7.15163	5.53377	5.08528	5.31504	3.70951
LOC101098301	-0.32553	0.16588	-1.96244	0.0497108	0.958157	0	5.00807	4.23809	27.7381	4.13338	2.61548	4.29895	3.2908	17.2913	1.47852	2.50428	0.2083	3.55742	8.19871	5.44159	7.47522
LOC102901321	0.314669	0.160439	1.9613	0.0498437	0.958157	0	14.2187	15.9352	11.1434	20.0185	12.7504	26.157	14.1125	9.55251	19.1429	10.1921	21.1077	10.7711	10.1706	18.4128	13.2643
MBNL2	-0.260177	0.132686	-1.96084	0.0498973	0.958228	0	273.588	328.452	504.898	283.096	225.421	200.113	224.407	279.32	261.775	282.97	338.834	302.925	284.62	262.651	346.165
ARMC1	-0.18151	0.0925996	-1.96016	0.0499772	0.958803	0	57.8905	65.2665	54.1134	64.5131	57.2136	54.4331	57.9687	64.9329	57.273	58.1773	59.0183	63.8854	66.5756	61.5026	74.3026
RNF183	0.343104	0.175079	1.95972	0.050029	0.958839	0	1.43588	1.1019	0.481008	2.4314	2.12507	2.17975	2.02511	3.86937	0.933799	0.444307	1.80527	0.988173	1.45294	0.88584	2.13578
MORN5	0.238629	0.121798	1.95922	0.0500869	0.958993	0	0.175107	0.0847617	0.721512	0.162093	0.108978	0.121097	0.253139	0.725507	0	0.0673193	0.763766	0.0494087	0.0518906	1.64513	0.0562047
TOX	-0.343543	0.175445	-1.95813	0.0502151	0.959716	0	23.0441	11.3581	8.09697	14.0211	17.8724	11.0198	4.05022	7.25507	16.0302	7.79557	12.7757	19.1212	16.0342	12.2752	13.995
TFAP2B	0.21298	0.108772	1.95805	0.0502247	0.959716	0	0.210129	0	0.160336	0	0.326935	0.484388	0.253139	0.483671	0	0.444307	0.0694333	0.0988173	0	0.126549	0
SERTAD3	0.28679	0.146538	1.9571	0.0503353	0.959921	0	3.08189	2.8819	2.16454	3.89024	3.70526	4.54114	4.24007	6.40865	2.41231	2.65238	3.7494	2.81629	3.52856	4.1761	2.69782
OVOL3	-0.280277	0.143201	-1.95722	0.0503212	0.959921	0	0.210129	0.423809	0.0801681	0.324187	0.108978	0	0.189854	0.120918	0.4669	0.121175	0.138867	0.345861	0.207562	0.189823	0.337228
MYRFL	-0.343606	0.175645	-1.95625	0.050436	0.960886	0	0.630387	0.847617	1.04218	0.324187	0.817337	0.544937	0.632846	0.483671	1.63415	0.94247	0.555466	0.988173	1.0897	1.13894	1.46132
SERPINE2	0.290626	0.148656	1.95502	0.0505804	0.961942	0	43.3916	61.876	95.9612	122.299	102.44	72.416	61.1963	124.666	87.8549	90.504	70.0582	71.1979	49.815	105.984	71.8858
PAX6	0.300516	0.153722	1.95493	0.0505916	0.961942	0	4.79795	4.91618	41.6072	3.16082	6.75665	8.2346	5.50576	9.06884	3.89083	4.18726	5.06863	3.80447	6.0712	4.87212	5.00222
PLEKHO1	0.249136	0.127627	1.95207	0.0509299	0.962845	0	18.6314	22.038	54.9953	17.1819	23.2124	29.0633	25.3139	21.2815	16.4193	18.984	19.0942	17.0954	17.1239	18.0964	23.1001
PKNOX1	-0.324796	0.16635	-1.95249	0.0508803	0.962845	0	6.47898	9.40855	17.3965	6.56478	5.72136	3.26962	5.37919	7.73874	10.1162	7.09545	8.88746	9.28883	8.04304	11.2628	6.63215
FYTTD1	-0.205618	0.105304	-1.95262	0.0508648	0.962845	0	67.8366	80.8627	55.6366	80.1551	61.3547	60.1247	67.2083	73.0344	58.3624	65.2997	70.0582	75.447	69.8447	74.5371	87.6793
ATE1	-0.264359	0.135519	-1.95072	0.0510903	0.962845	0	21.6433	19.3257	14.3501	15.642	16.7826	11.8675	14.4922	20.0724	15.7968	17.1664	20.9688	19.4176	20.393	22.0827	17.5359
REEP6	0.283771	0.145423	1.95135	0.0510154	0.962845	0	8.23005	7.71332	4.56958	3.56605	7.57399	8.65844	11.4545	5.19947	6.53659	8.46876	8.67916	5.682	6.01931	3.29026	7.98106
VPS4B	-0.206261	0.105719	-1.95103	0.0510531	0.962845	0	19.9272	22.2076	29.4217	26.1781	17.709	16.8325	19.7448	32.5269	16.8862	19.5764	20.4828	19.9611	22.6243	28.4101	24.3366
KCNK6	-0.315726	0.161633	-1.95335	0.0507777	0.962845	0	0.630387	0.847617	0.40084	0.405233	0.326935	0.484388	0.0632846	0.483671	0.311266	0.35006	0.277733	0.543495	0.415125	0.632743	0.337228
MTIF3	0.288058	0.147656	1.95087	0.0510723	0.962845	0	5.81357	5.50951	7.45563	4.45757	5.88482	9.26393	7.78401	5.19947	4.2021	5.85678	5.13806	5.1385	4.82582	4.55575	5.28324
LOC102899262	0.295932	0.151686	1.95095	0.0510633	0.962845	0	14.3238	20.0885	126.986	19.2891	12.9139	27.8523	53.6654	46.0697	4.90245	12.9522	8.47086	6.22549	3.21722	19.1721	11.2409
SH3BGRL3	0.289577	0.14851	1.94988	0.05119	0.962967	0	63.2138	59.8418	124.421	90.1239	55.9603	104.446	89.1681	126.843	43.266	38.6278	95.1236	50.8415	61.646	83.9017	67.6142
STK16	0.260832	0.133772	1.94982	0.0511971	0.962967	0	33.2354	25.3438	37.9195	52.2751	39.4501	49.3471	37.4012	38.0891	27.7027	28.503	34.7861	28.6076	30.8749	46.0004	43.2214
TSKU	0.337202	0.173069	1.94837	0.0513711	0.96341	0	7.56464	5.17046	7.05479	2.02617	17.273	14.2895	8.48014	4.83671	11.9838	10.8788	7.01276	11.3146	6.95334	4.80884	5.73288
LIPA	-0.283243	0.145368	-1.94845	0.0513612	0.96341	0	34.286	35.3456	53.0713	73.1041	36.1263	29.4266	45.3751	76.6619	23.345	28.8261	32.7725	40.861	54.5889	54.3526	50.7528
AP3M1	-0.220667	0.11324	-1.94868	0.0513342	0.96341	0	71.9342	90.6103	80.7292	70.4295	66.7491	58.8532	71.0054	106.891	65.4438	66.9827	82.695	78.3621	87.0724	110.414	86.3866
PKP4	-0.276691	0.142092	-1.94726	0.0515037	0.964013	0	233.839	225.805	202.504	426.711	249.669	201.263	214.662	288.147	307.609	224.16	305.02	311.275	370.239	358.385	349.2
HERC6	-0.299269	0.153665	-1.94754	0.0514697	0.964013	0	7.59967	5.84856	11.3839	6.48373	5.88482	6.1154	7.21445	12.0918	6.14751	5.37208	8.12369	10.0794	8.97707	12.5283	12.3088
KLHDC1	-0.272447	0.140038	-1.94553	0.0517116	0.966962	0	10.7866	11.1038	6.73412	10.374	9.37213	10.596	12.3405	13.4219	14.2404	10.5422	12.2203	13.538	17.7466	12.7814	14.3884
ARHGEF28	0.339	0.175723	1.92917	0.0537095	0.966963	0	9.4558	7.37427	16.1939	9.07722	32.4755	7.08418	6.83474	7.61783	7.31476	7.0416	11.0399	7.4113	10.2224	8.09911	7.92486
KRT72	-0.337068	0.174238	-1.93452	0.0530491	0.966963	0	5.88361	3.72952	1.36286	2.02617	2.56099	6.59979	3.98693	1.69285	2.02323	1.14443	2.7079	5.63259	5.13717	0.88584	5.50806
SOAT2	0.331278	0.17215	1.92436	0.0543097	0.966963	0	0.595365	0.423809	2.0042	0.162093	1.90712	0.84768	2.97438	0.725507	1.55633	2.31578	2.63846	1.77871	1.50483	0.506194	1.29271
TNFRSF14	0.336669	0.173111	1.94482	0.0517971	0.966963	0	2.69666	1.61047	12.8269	3.32291	2.5065	5.08608	3.22752	5.07855	3.2683	1.95226	2.15243	2.22339	2.59453	4.87212	1.91096
ARSK	-0.262119	0.136587	-1.91907	0.0549761	0.966963	0	6.23383	6.95046	12.1054	4.61966	4.03219	5.20717	6.2019	8.46425	3.57956	4.59117	6.24899	6.22549	6.64199	9.61769	7.02558
TINAGL1	0.33004	0.171625	1.92303	0.0544766	0.966963	0	2.87176	3.22094	2.96622	4.29547	2.12507	5.08608	3.79708	9.79435	1.8676	1.91187	3.61053	1.87753	1.81617	2.08805	2.81023
LOC101089633	0.213996	0.110266	1.94072	0.0522918	0.966963	0	34.6012	35.8542	11.8649	15.8041	47.4055	37.3584	38.7302	8.22241	54.4716	49.8836	41.3128	39.6258	31.757	29.5491	32.9359
SCTR	-0.325285	0.169176	-1.92275	0.0545108	0.966963	0	6.68911	5.33999	2.16454	4.53861	3.54179	4.29895	2.34153	1.45101	7.00349	3.39289	7.15163	5.78081	5.29284	1.32876	5.90149
LOC102900451	0.273193	0.141157	1.93539	0.0529428	0.966963	0	0.070043	0.0847617	0.0801681	0.162093	0.217956	0.181646	0.632846	0.241836	0.311266	0.242349	0.4166	0.197635	0.155672	0.126549	0.168614
SCN1A	-0.33112	0.171536	-1.93033	0.0535664	0.966963	0	274.393	626.389	99.8092	364.386	205.151	182.614	260.416	222.126	310.566	515.504	387.646	384.004	275.383	169.132	397.536
ILKAP	0.251445	0.130997	1.91946	0.0549257	0.966963	0	21.8534	19.3257	26.5356	26.097	24.0842	35.0576	30.1868	17.7749	23.5006	23.7502	20.8994	20.2081	21.4308	25.9424	25.3483
LNP1	0.330387	0.17103	1.93176	0.0533897	0.966963	0	11.9423	8.64569	3.20672	2.51245	28.4433	16.5298	7.8473	1.81377	10.1162	6.12605	3.26336	8.10302	6.95334	5.56813	5.17083
PARP14	-0.332089	0.173292	-1.91636	0.0553192	0.966963	0	9.70095	5.0857	18.8395	5.75431	4.79504	4.17785	3.2908	18.0168	7.08131	3.59485	7.42936	9.04179	7.26468	12.9712	7.58763
LOC101099321	0.27859	0.145364	1.91649	0.0553023	0.966963	0	0.175107	0.0847617	0.641344	0.48628	0.217956	0.302743	0.442993	2.90203	0.311266	0.0538554	1.4581	0.247043	0.363234	3.54336	0.393433
RNF13	-0.276795	0.142637	-1.94055	0.0523124	0.966963	0	65.105	100.697	125.864	178.059	74.2142	82.6488	79.0425	187.423	52.7597	67.2116	95.6096	96.6928	124.33	141.418	130.058
MMP12	0.120383	0.0625635	1.92417	0.0543329	0.966963	0	0	0	5.5316	0	0.108978	0.0605485	0.0632846	0	0	0	0.138867	0	0	0	0
PVRL1	0.336038	0.173334	1.93867	0.0525412	0.966963	0	59.6766	50.2637	21.3247	51.9509	143.252	38.085	68.9803	61.4263	79.1395	85.7782	66.1699	44.0231	55.6786	43.7225	38.2754
RNF141	-0.282605	0.147041	-1.92194	0.054613	0.966963	0	33.7257	38.3971	21.8057	42.1443	29.5876	20.2232	20.8839	46.3115	26.6911	28.5838	38.6743	34.092	36.064	31.5106	34.6783
ALX4	0.209383	0.108929	1.92219	0.0545813	0.966963	0	0	0.254285	0	0.162093	0.544891	0.242194	0.126569	0.362754	0.0778166	0.605873	0.138867	0.0988173	0.0518906	0.189823	0
SLC39A13	0.235983	0.123215	1.91522	0.055465	0.966963	0	24.1999	19.4952	26.215	24.0709	23.4303	31.8485	27.7187	21.7652	22.9559	27.2239	24.0239	19.0223	21.5865	22.3358	19.7278
BRMS1	0.275671	0.142989	1.92791	0.0538657	0.966963	0	17.0555	14.1552	26.9365	32.4997	20.6514	31.9091	26.3264	21.5234	15.5633	16.2778	18.8164	17.9353	19.7703	23.2217	22.7629
LOC101082437	0.334872	0.172825	1.93764	0.0526675	0.966963	0	3.81734	4.32285	6.25311	8.99618	12.587	6.96308	6.77146	6.04589	3.89083	3.67563	4.86033	3.65624	5.65607	5.94778	6.07011
LGALS8	-0.278658	0.145182	-1.91937	0.0549379	0.966963	0	20.8378	33.5656	63.4931	46.3587	20.5969	21.7369	24.5544	63.361	14.1626	23.2655	27.3567	29.3487	27.2426	41.3814	41.1418
PALD1	0.341505	0.175688	1.94381	0.051918	0.966963	0	47.8394	20.5123	25.7339	11.4276	78.0284	65.8163	71.5117	14.2683	72.2138	51.7147	25.5514	38.687	51.5273	23.1584	21.5826
ZNF511	0.274135	0.142843	1.91913	0.054968	0.966963	0	9.38576	8.89998	9.70033	9.5635	10.135	16.0454	12.9101	7.73874	10.5831	9.35738	8.88746	8.15243	10.4819	7.97256	8.99275
IZUMO4	0.335156	0.173142	1.93573	0.0529008	0.966963	0	9.70095	5.7638	14.9914	11.7518	15.9653	21.4342	20.1878	7.13415	14.2404	12.5348	11.6648	7.90539	13.6472	11.6425	12.8147
MATK	0.308352	0.160788	1.91776	0.0551416	0.966963	0	49.0301	35.5152	21.0842	11.0223	40.4309	82.4066	60.4368	20.3142	47.935	43.0978	41.5211	30.3369	37.6207	26.1323	38.1068
LOC102901794	0.325102	0.168297	1.93172	0.0533939	0.966963	0	0.24515	0.678094	0.641344	0.162093	0.762847	0.84768	0.569562	1.08826	0.23345	0.215422	0.902633	0.197635	0.467015	0.506194	0.281023
ENDOG	0.286104	0.149201	1.91757	0.0551655	0.966963	0	13.7634	9.23903	10.2615	11.1844	13.4588	17.6802	14.9352	11.3663	9.41581	10.6634	11.4565	8.64652	8.8214	9.93406	10.9037
COL5A1	0.329136	0.17187	1.91503	0.0554881	0.966963	0	2.2764	3.64475	5.7721	3.89024	7.41052	4.72279	5.56905	9.31068	5.21371	7.88982	4.51316	4.94087	3.89179	4.99867	2.4168
PMP22	-0.312861	0.161329	-1.93928	0.0524677	0.966963	0	16.215	23.2247	99.9696	55.0307	12.5325	18.5884	20.5675	61.9099	7.54821	13.5716	22.8435	19.1212	33.5732	34.6743	28.3834
LOC102901275	-0.322186	0.167314	-1.92564	0.0541498	0.966963	0	16.4601	15.2571	7.93664	12.3191	15.4204	5.20717	15.2516	14.6311	9.33799	11.1481	9.65123	15.2673	14.3737	12.9079	18.4351
S1PR5	-0.337861	0.175299	-1.92734	0.0539373	0.966963	0	6.33889	4.66189	3.92823	14.9126	3.4873	3.81456	6.2019	11.729	1.55633	2.22154	7.22106	5.38554	10.5338	10.8199	6.85697
ZNF544	0.205419	0.105734	1.94279	0.052042	0.966963	0	13.1331	14.24	17.156	10.0498	18.3628	17.6196	14.3023	14.1474	14.3961	13.6658	17.2195	15.1685	13.3359	14.6164	14.6694
NAPSA	0.316158	0.164401	1.92309	0.0544686	0.966963	0	3.01185	3.22094	5.21092	9.48246	5.28544	3.45127	6.70817	10.5199	4.35773	4.24111	4.02713	2.91511	3.321	5.75796	3.37228
TRIM4	-0.331188	0.17032	-1.94451	0.0518342	0.966963	0	5.11314	8.89998	8.57798	5.51117	5.83033	2.72468	4.30336	11.85	4.43555	4.59117	5.90183	8.05361	7.62791	10.6933	5.56426
LOC102902394	-0.296525	0.153269	-1.93467	0.0530308	0.966963	0	7.38954	10.0866	4.08857	11.5086	5.55789	4.17785	6.96131	8.94792	4.43555	7.06852	7.70709	7.06544	6.53821	7.21327	8.88034
MAZ	0.264351	0.136346	1.93883	0.0525219	0.966963	0	95.8188	70.9456	82.5731	94.2573	130.174	151.008	122.076	71.2206	112.212	96.0646	88.2497	101.634	106.946	95.4809	93.4122
SPNS1	0.276489	0.143171	1.93118	0.0534602	0.966963	0	54.1082	35.5999	66.8602	61.7575	71.1628	87.311	65.6262	57.5569	69.3346	62.2569	54.2968	52.1261	53.3435	58.4021	57.3288
ZNF205	0.297496	0.154096	1.93059	0.0535344	0.966963	0	20.3825	15.0876	22.7677	14.9936	21.1418	33.1806	24.3013	13.7846	18.5982	18.0146	17.5666	16.2555	15.5153	16.9575	15.2877
EDEM3	-0.278696	0.143632	-1.94035	0.0523377	0.966963	0	41.6406	45.2628	19.2403	33.3102	36.2353	23.5534	26.6428	42.8049	41.8653	39.8665	42.4932	43.9737	40.3709	36.1296	36.0272
MFSD4	-0.249865	0.129965	-1.92256	0.0545357	0.966963	0	245.921	272.763	60.9277	17.425	139.656	213.191	215.99	17.4122	263.176	347.731	188.442	222.339	194.123	12.5283	223.02
USP21	0.207613	0.107812	1.92569	0.054143	0.966963	0	30.8189	23.3095	19.1602	25.6107	33.2928	35.8447	33.0979	19.9514	38.597	29.055	34.6472	27.9159	28.5917	29.1694	26.36
GPATCH4	-0.247754	0.128752	-1.92428	0.0543198	0.966963	0	51.9019	39.838	34.3119	44.6567	37.4885	49.7709	38.2239	31.8014	32.683	25.3659	31.8004	45.8512	47.1166	49.6703	57.385
KRTCAP2	0.28889	0.150481	1.91978	0.0548857	0.966963	0	15.0592	13.1381	20.2023	18.2355	17.2186	27.489	20.1878	15.9612	14.863	15.5238	13.9561	11.5616	15.3596	16.8942	18.8286
TMIE	0.326941	0.16921	1.93216	0.0533395	0.966963	0	5.42833	2.8819	1.60336	8.91513	4.90402	9.20338	5.63233	2.41836	4.82463	4.16033	4.7909	3.50802	3.47667	5.31504	4.04674
ANGPT1	0.340811	0.176079	1.93556	0.0529218	0.966963	0	2.55657	4.15332	18.2783	1.05361	6.53869	5.81266	2.27825	26.1183	3.03485	5.33169	4.23543	2.07516	3.52856	4.23938	1.34891
PIGA	-0.321783	0.167889	-1.91664	0.0552839	0.966963	0	6.47898	6.52665	11.8649	14.6694	5.28544	4.96498	5.82219	12.4545	6.77004	4.18726	9.58179	9.19001	13.284	10.6933	8.14968
TIMP1	0.337696	0.175928	1.91951	0.0549201	0.966963	0	5.25322	10.5952	169.395	2.99873	6.15727	11.9281	12.2772	25.03	4.35773	10.421	5.2075	5.18791	4.30692	5.18849	3.54089
CDR1	-0.318414	0.164404	-1.93677	0.052773	0.966963	0	111.614	160.284	83.0541	87.9356	81.2432	72.8399	139.036	64.2074	81.3962	118.59	133.937	154.204	124.122	88.0145	214.702
IRAK1	0.288483	0.148955	1.93671	0.0527812	0.966963	0	35.7569	26.3609	74.9571	48.7901	44.79	60.2458	49.6784	51.7528	43.7329	34.0232	35.5498	31.6215	36.2196	44.4818	34.3411
BRK1	-0.287396	0.148971	-1.92921	0.0537051	0.966963	0	106.535	113.581	41.3667	33.067	73.0154	83.7992	46.8306	40.1447	85.5983	100.723	93.5961	91.0108	83.0768	39.3566	93.2436
SEC13	0.220776	0.114245	1.93248	0.0533004	0.966963	0	22.4838	23.1399	41.5271	28.7716	24.0842	33.1806	28.0351	36.759	18.4425	22.6866	28.1205	20.1587	22.3648	32.6495	28.2147
RUVBL1	0.227896	0.117389	1.94138	0.0522127	0.966963	0	25.1104	22.1228	32.7086	30.5546	27.9529	35.3603	31.0095	31.9223	23.4228	25.7429	23.8156	21.4928	23.1951	36.3827	28.1023
LOC102902358	-0.279799	0.144115	-1.9415	0.0521976	0.966963	0	6.47898	4.49237	3.36706	3.07977	4.74055	4.2384	5.25263	2.41836	5.99188	5.08934	3.5411	6.02786	5.08528	3.98628	5.28324
SLC2A10	0.332248	0.173392	1.91617	0.0553438	0.966963	0	1.05064	2.11904	4.16874	2.67454	1.90712	2.2403	2.08839	3.02295	1.47852	2.77355	1.8747	0.790539	1.40105	1.51858	1.34891
SOCS5	-0.255081	0.133024	-1.91755	0.0551678	0.966963	0	38.1384	42.5504	17.4766	27.799	31.6037	22.8268	27.339	46.5534	34.1615	32.6498	38.3272	36.0189	32.6911	35.4336	36.7017
CTNNA2	-0.187231	0.0975561	-1.91922	0.0549569	0.966963	0	148.981	148.672	110.311	121.975	134.97	132.722	104.483	165.899	140.615	140.603	129.979	144.422	128.17	118.323	146.582
PPM1G	0.219548	0.114443	1.91841	0.0550596	0.966963	0	39.084	37.5494	40.2444	37.2815	52.2006	56.6129	46.8306	35.7917	38.2858	41.2398	35.7581	39.9716	38.6585	37.3951	41.7601
PURG	0.251073	0.130217	1.92811	0.0538409	0.966963	0	14.0086	11.6971	16.1138	13.7779	22.4495	18.9517	16.5806	13.9056	23.1115	11.35	16.4557	15.4649	17.539	14.8062	13.3205
CB1H4orf46	0.333661	0.173649	1.92147	0.054673	0.966963	0	0.70043	0.762855	0.641344	0.891513	1.14427	1.15042	0.8227	0.846425	1.08943	0.888614	0.972066	0.543495	0.155672	0.822565	0.786866
LRAT	-0.311397	0.162403	-1.91743	0.0551828	0.966963	0	1.99623	4.74666	3.7679	1.70198	1.47121	0.605485	4.9362	1.45101	0.4669	0.996325	1.4581	3.01393	4.4107	3.79646	10.0044
PPBP	0.264146	0.137656	1.91889	0.0549988	0.966963	0	0.140086	0.169523	0.721512	0.324187	0.217956	0.181646	1.39226	0.725507	0.23345	0.41738	0.347166	0.0988173	0.259453	0.0632743	0.393433
ALB	-0.296068	0.153601	-1.92752	0.0539149	0.966963	0	9.63091	8.39141	5.93244	9.48246	6.92012	6.78144	4.49321	9.18976	5.44716	3.67563	5.2075	6.07727	8.19871	18.3495	6.57595
ABCF1	0.158723	0.0817088	1.94254	0.0520713	0.966963	0	91.6162	90.356	106.704	94.9867	102.494	114.013	115.305	90.8093	98.2824	108.721	100.678	91.8507	91.7944	90.5455	108.025
RAPGEF6	-0.239603	0.124796	-1.91996	0.0548625	0.966963	0	98.0952	115.106	62.3707	67.2687	95.5739	63.8787	89.3579	74.3645	90.7342	97.1013	106.58	111.861	102.224	110.983	100.269
SLC26A3	0.312558	0.162564	1.92268	0.0545204	0.966963	0	12.0824	20.258	176.53	21.0721	12.0421	27.0652	59.804	66.3839	5.68061	14.0159	8.33199	8.44888	12.2462	15.2491	14.0512
GPR111	-0.215209	0.111374	-1.93232	0.0533201	0.966963	0	0.280172	0.169523	0.160336	0.24314	0	0.0605485	0.0632846	0.846425	0.0778166	0.201958	0	0.0494087	0.415125	0	0.112409
GINM1	0.2509	0.130921	1.91642	0.0553121	0.966963	0	9.42078	13.7314	21.6454	11.8328	16.0198	18.6489	13.4796	19.3469	14.0848	17.4222	15.1365	12.2039	13.751	14.1734	14.6132
CEMIP	0.293939	0.153234	1.91823	0.0550816	0.966963	0	9.21065	11.6971	35.1136	6.97001	13.8947	11.6253	16.5806	7.37599	19.8432	40.8628	14.5116	11.117	8.87329	4.1761	7.47522
CD276	0.324577	0.16759	1.93673	0.0527786	0.966963	0	7.0043	6.27237	18.3585	5.34908	13.8402	11.7464	7.46759	7.01324	9.80489	10.4614	5.34636	8.20184	6.27876	10.377	5.11463
IPO4	0.256455	0.133912	1.9151	0.0554795	0.966963	0	17.0204	14.24	19.9618	17.8303	23.7572	23.6745	21.7066	16.6867	14.7073	17.4088	15.7614	15.6131	15.6191	19.6783	16.2432
CHMP4A	0.277103	0.14331	1.93359	0.0531638	0.966963	0	11.6972	11.7819	25.0124	22.2068	16.7826	23.6745	20.8839	17.7749	15.3299	11.8482	18.261	15.2179	18.9401	18.2863	15.2877
LOC101087163	0.283957	0.146853	1.93361	0.0531612	0.966963	0	29.8033	27.2085	11.3037	25.5297	33.6743	45.1692	33.8573	21.8861	31.0488	27.7086	26.8707	18.5777	25.5821	18.223	24.2242
FAM171A1	-0.225406	0.116572	-1.93362	0.0531599	0.966963	0	181.376	142.145	87.303	129.431	158.018	115.95	150.048	101.692	152.287	156.369	127.063	164.136	167.399	124.271	138.32
TEKT3	0.259248	0.135406	1.91459	0.055545	0.967077	0	0.70043	0	0.320672	0.0810466	2.0161	1.63481	0.253139	0.120918	0.778166	0.861687	0.833199	0.74113	0.0518906	0.759291	0.281023
MMACHC	-0.276562	0.144541	-1.91339	0.0556984	0.968869	0	6.37391	7.11998	4.16874	3.97129	5.39442	5.20717	6.2019	5.68314	4.669	6.15298	4.7909	7.31248	6.38254	6.20088	8.54311
ABI3BP	0.332203	0.173714	1.91236	0.0558301	0.969404	0	8.58027	16.6981	30.544	25.1245	28.4978	12.5335	16.5173	71.4625	18.9872	27.8433	24.9265	14.1803	20.393	32.3331	8.14968
NLRP5	-0.255912	0.133815	-1.91243	0.0558208	0.969404	0	0.70043	0.0847617	0.0801681	0.0810466	0	0.121097	0.126569	0.120918	0	0.094247	0.2083	0.197635	0.207562	0	0.449637
KSR2	-0.311089	0.162715	-1.91187	0.055893	0.96962	0	16.25	16.2742	3.68773	5.67327	13.2953	6.84198	8.35357	5.80406	18.3647	16.3586	14.2338	16.3543	11.8829	11.8956	10.5103
ANO4	-0.278259	0.145632	-1.9107	0.0560429	0.969631	0	32.0797	48.3142	26.8563	69.1328	38.7962	29.366	33.2244	45.3442	25.2904	27.9644	49.2282	44.9619	50.8528	49.2274	57.385
GPR153	0.335455	0.176074	1.90519	0.0567549	0.969631	0	13.7284	9.15426	11.3839	67.2687	25.9368	20.7076	18.0361	20.1933	21.8665	23.104	10.0678	22.1845	7.31657	10.4403	6.0139
YBX1	0.221473	0.116261	1.90496	0.0567851	0.969631	0	52.8474	58.9094	157.37	82.5865	82.2785	91.1861	64.8668	122.006	64.1209	69.1773	63.948	66.257	64.5	81.6238	68.2887
LOC105260863	0.259176	0.136116	1.90408	0.0568994	0.969631	0	0.0350215	0.0847617	0.160336	0.0810466	0.163467	0.484388	0.316423	0.120918	0.23345	0.094247	0.277733	0.148226	0.155672	0.44292	0.112409
NIT2	0.249573	0.130866	1.90709	0.0565086	0.969631	0	40.2047	40.8551	48.0207	54.1392	41.1938	45.8352	51.134	40.3866	30.0372	52.2128	47.2146	31.1769	26.101	42.3938	42.5469
LRRFIP2	0.173778	0.0910366	1.90888	0.0562772	0.969631	0	26.126	27.6323	55.5565	30.4735	32.9114	30.577	34.7433	35.7917	31.5935	22.8347	29.7174	25.2972	27.1388	29.296	31.025
LMBRD2	-0.313916	0.164544	-1.9078	0.0564175	0.969631	0	50.3259	47.6361	32.7086	26.4212	41.0848	22.403	22.0231	34.8243	46.69	53.2765	47.0063	55.4859	43.0692	33.3455	35.971
CD1H11orf96	0.319209	0.167461	1.90617	0.0566279	0.969631	0	17.5458	10.0019	61.6492	15.723	28.1164	18.0435	14.3656	13.4219	13.5401	14.2448	12.3591	10.277	10.0668	17.2739	12.365
LOC493954	0.283205	0.148466	1.90754	0.0564504	0.969631	0	0.175107	0.254285	0.40084	1.05361	0.59938	0.787131	0.316423	1.45101	1.08943	0.444307	0.277733	0.345861	0.155672	0.316371	0.337228
PTPRM	-0.182654	0.0959207	-1.90422	0.0568819	0.969631	0	132.521	118.243	57.9615	178.465	110.994	96.03	104.483	103.143	121.083	127.422	111.996	127.623	106.531	146.164	111.566
PILRB	0.318647	0.167298	1.90466	0.0568242	0.969631	0	0.455279	0.0847617	4.48941	0.405233	0.435913	1.02933	1.39226	0.846425	0.4669	0.403916	0.624899	0.494087	0.570796	0.569468	0.562047
SRL	-0.296699	0.155457	-1.90856	0.0563185	0.969631	0	5.56842	4.15332	24.6116	4.94385	4.30464	4.17785	2.59467	5.07855	3.89083	4.64503	3.7494	4.89146	5.29284	6.6438	5.22704
JAK3	0.326541	0.171307	1.90618	0.0566267	0.969631	0	8.16001	4.23809	45.4553	6.32164	27.8439	7.56857	6.5816	15.4775	6.14751	3.6891	3.3328	8.0042	6.01931	8.28893	5.62047
RAD21	-0.16835	0.0882441	-1.90778	0.0564199	0.969631	0	306.718	309.804	264.234	314.947	279.148	269.804	256.366	277.023	263.254	251.936	325.642	301.739	328	348.072	337.734
ND4L	-0.237552	0.124448	-1.90885	0.0562814	0.969631	0	880.405	1015.36	472.43	964.536	904.192	606.151	683.791	1458.63	918.858	869.792	794.872	952.5	917.996	1099.77	782.819
EZH2	0.322426	0.168793	1.91018	0.0561096	0.969631	0	1.89116	2.11904	8.41765	2.99873	5.23095	3.08798	3.67051	5.92498	5.05808	2.0869	2.9162	2.37162	3.68423	3.98628	2.47301
ANGPT2	-0.325902	0.170592	-1.91042	0.0560793	0.969631	0	7.07434	8.13712	41.7676	21.4774	3.9777	9.50612	7.59416	8.94792	4.12428	10.421	5.55466	12.1051	6.12309	12.7181	12.2526
MGAT4B	0.213592	0.112178	1.90405	0.0569034	0.969631	0	53.1626	42.9742	60.2864	49.6816	52.7999	71.0234	57.7156	47.2789	56.2614	53.3573	53.047	46.9876	49.3479	52.2013	44.5141
SLC29A1	0.286472	0.149979	1.91008	0.0561224	0.969631	0	11.2419	11.2733	4.56958	29.2578	23.7572	13.7445	14.5555	26.1183	17.3531	20.317	15.4836	12.1545	14.218	26.3221	16.9738
RBPMS2	0.334824	0.175775	1.90484	0.0568003	0.969631	0	0.490301	0.678094	1.28269	1.29675	1.52569	1.08987	0.759416	2.78111	0.544716	1.13096	0.972066	0.74113	0.467015	0.759291	0.786866
MLPH	0.312051	0.163969	1.90311	0.0570263	0.970003	0	0.595365	0.339047	0.801681	0.0810466	1.25325	0.484388	0.632846	0	0.0778166	0.17503	0.763766	0.395269	0.155672	0.506194	0.224819
DNAH5	0.325498	0.171015	1.90333	0.0569979	0.970003	0	4.48275	4.74666	6.57378	0.72942	11.1158	5.75211	4.49321	7.73874	7.70384	4.59117	7.63766	5.48436	5.91553	11.3894	3.03505
LOC105260731	-0.303075	0.159819	-1.89636	0.0579122	0.970268	0	0.630387	0.678094	0.0801681	0.0810466	0.217956	0.242194	0.316423	0.846425	0.155633	0.255813	0.347166	0.543495	1.0897	0.569468	0.449637
TMEM19	-0.244038	0.129069	-1.89075	0.0586572	0.970268	0	29.1729	30.7685	22.7677	24.0709	31.4402	21.4342	22.4028	35.308	29.7259	29.8628	25.482	35.5742	32.224	30.4349	28.1023
KCNJ4	0.324063	0.171394	1.89074	0.0586586	0.970268	0	204.14	90.695	51.067	2.35035	253.102	294.205	159.92	2.41836	202.868	169.739	131.854	125.943	129.986	52.2645	104.316
WRAP73	0.258564	0.13641	1.8955	0.0580261	0.970268	0	19.577	13.9009	12.5864	15.4799	19.0167	25.4909	23.5419	16.6867	15.4855	17.3953	17.8444	14.7238	15.4115	16.1349	16.2994
CNGA4	-0.331866	0.175416	-1.89188	0.0585065	0.970268	0	0.875537	1.86476	0.561176	1.53989	0.653869	0.605485	1.07584	1.45101	1.01162	0.807831	0.694333	1.08699	0.778359	2.02478	1.12409
PEX16	0.299168	0.157807	1.89579	0.0579879	0.970268	0	24.8302	16.4438	22.6876	29.7441	24.5746	44.6848	29.4906	16.6867	16.7306	20.7074	19.5108	18.8247	22.5205	20.6907	23.887
LOC101100755	0.182003	0.0961543	1.89283	0.0583811	0.970268	0	0.0350215	0	0	0.162093	0.163467	0.484388	0.126569	0	0	0.161566	0	0.0988173	0.0518906	0.0632743	0
CD2H10orf128	-0.32965	0.173586	-1.89906	0.0575561	0.970268	0	4.2376	4.32285	4.16874	6.40269	2.0161	4.42004	3.67051	5.4413	1.94541	2.89473	1.80527	3.06334	6.33065	4.93539	3.5971
SLC18A3	-0.259637	0.137174	-1.89275	0.058391	0.970268	0	0.665408	0.423809	0.320672	0.324187	0.435913	0.42384	0.189854	5.56222	0.778166	0.296205	0.138867	2.96452	0.622687	40.7486	0.168614
HNF1A	-0.322006	0.169822	-1.89614	0.0579414	0.970268	0	3.92241	3.05142	1.36286	2.91768	2.61548	1.33207	2.34153	2.41836	4.669	3.46021	3.1245	3.4092	3.47667	3.54336	2.19198
ADRBK2	-0.296767	0.156037	-1.9019	0.0571841	0.970268	0	44.6174	52.1285	29.4217	30.8788	32.53	19.7388	31.579	34.3407	47.079	46.3157	41.8683	42.7385	32.0165	30.2451	39.6805
LOC102901725	0.281617	0.148748	1.89326	0.0583236	0.970268	0	0.140086	0.169523	0.40084	0.405233	0.544891	0.181646	0.632846	0.120918	0	0.0673193	0.555466	0.247043	0.415125	0.379646	0.0562047
G6PC3	0.206792	0.109172	1.89417	0.0582019	0.970268	0	30.3636	26.6152	27.4175	37.6056	33.4018	40.0831	33.2244	35.7917	30.971	30.6168	29.5091	24.1608	29.9409	34.6743	30.9126
ERCC2	0.236797	0.125012	1.8942	0.0581984	0.970268	0	21.7484	16.7828	20.6834	30.9598	28.8792	28.4578	25.6936	22.0071	30.971	20.9902	26.4541	20.0599	22.8319	25.5628	21.976
ZNF607	0.329037	0.173548	1.89595	0.0579673	0.970268	0	1.15571	1.35619	2.0042	0.891513	1.85263	1.63481	1.39226	1.3301	3.19048	1.4137	1.6664	0.938765	0.985921	1.01239	0.730661
HMCN1	-0.317908	0.167849	-1.89401	0.0582233	0.970268	0	8.01992	8.22189	6.17294	17.344	8.11888	7.56857	3.67051	11.85	25.6017	5.21051	6.31843	8.84415	8.51005	7.27654	6.07011
CF1H1orf110	-0.322147	0.17021	-1.89264	0.0584055	0.970268	0	2.31142	3.81428	2.88605	0.810466	1.96161	1.69536	2.40482	2.29744	1.94541	1.50795	2.22186	2.56925	1.86806	4.23938	4.10294
HYAL2	0.195544	0.103389	1.89135	0.0585779	0.970268	0	27.1767	23.7333	12.8269	26.7454	31.9851	35.4209	27.2124	42.4422	28.1696	30.9669	30.7589	27.323	26.3085	28.2836	24.5052
RRP9	0.304808	0.161034	1.89282	0.0583822	0.970268	0	20.8728	12.8838	19.561	21.6395	23.1034	36.9346	32.465	13.0591	18.9094	19.1995	18.6081	16.5025	23.6102	17.0208	21.6388
RPUSD3	0.268204	0.141738	1.89226	0.0584565	0.970268	0	11.382	9.32379	8.17714	10.374	12.0421	14.2289	11.8975	8.58517	10.194	9.80169	9.30406	7.75716	8.97707	9.80751	7.47522
MZT1	-0.291322	0.153169	-1.90197	0.0571756	0.970268	0	48.89	70.776	27.5778	49.6005	37.434	42.2629	46.9572	48.7299	41.9431	50.8395	53.047	61.1185	45.3005	61.2495	80.4289
COL1A2	0.298142	0.157305	1.89531	0.0580517	0.970268	1	25.7758	66.4532	98.767	4.8628	54.2711	60.3669	79.8019	107.496	17.5087	218.155	39.9241	25.2478	9.59976	29.7389	7.13799
ACN9	-0.264081	0.13964	-1.89115	0.0586038	0.970268	0	8.65031	9.32379	4.32907	10.8603	6.04829	9.02173	7.53087	9.91526	6.06969	8.1187	5.69353	8.25125	8.30249	8.6053	10.3979
DOCK4	-0.277319	0.146355	-1.89484	0.0581131	0.970268	0	242.209	271.577	112.075	61.0281	136.332	195.33	164.667	98.669	290.723	313.183	287.593	249.563	240.668	115.222	240.949
CAV2	0.320689	0.169166	1.8957	0.0579996	0.970268	0	6.93426	5.50951	5.45143	8.3478	14.2761	9.32447	5.44248	30.955	12.6841	5.42593	6.24899	7.31248	6.01931	5.94778	6.07011
GPC5	-0.332719	0.175808	-1.89251	0.0584225	0.970268	0	8.3001	3.9838	1.20252	0.48628	5.66687	2.54304	1.96182	0.846425	4.51336	3.97184	3.61053	5.48436	5.86364	5.63141	3.25987
PDIA6	0.165696	0.0871328	1.90165	0.0572172	0.970268	0	87.2386	94.7636	257.019	114.843	98.3528	111.652	117.203	88.7537	126.53	110.134	102.414	95.6058	97.3986	100.796	98.1334
SPP1	-0.298873	0.157865	-1.89321	0.0583296	0.970268	0	71.0586	236.4	3953.81	617.819	34.764	180.192	87.6492	1124.29	23.7341	15.5642	43.4652	151.24	158.889	208.489	348.975
ARPIN	-0.1977	0.104203	-1.89725	0.0577944	0.970268	0	71.619	83.0665	71.9909	72.1315	72.634	58.7926	65.6895	66.7467	58.3624	67.1039	72.8355	73.4213	77.6802	95.5441	88.7472
LOC102901182	0.313553	0.165249	1.89746	0.0577674	0.970268	0	6.65408	7.20475	7.7763	5.99745	8.22785	11.3226	11.5178	3.62754	5.36935	8.41491	5.48523	5.58318	7.88737	4.74557	4.27156
GZMB	0.293007	0.154269	1.89933	0.0575212	0.970268	0	0.420258	0.169523	0.801681	0.0810466	0.653869	0.544937	1.39226	0	0.700349	0.41738	0.138867	0.345861	0.259453	0.189823	0.224819
rna37297	0.332035	0.175232	1.89483	0.0581146	0.970268	0	1.71605	3.47523	2.72571	4.53861	2.66997	4.72279	3.35409	4.23213	1.71197	2.58506	1.8747	1.87753	1.81617	2.4677	1.40512
LOC102899547	0.289205	0.153014	1.89006	0.0587505	0.97095	0	0.210129	0.0847617	0.240504	0.891513	0.435913	0.484388	0.569562	1.45101	0.311266	0.376988	0.277733	0.0988173	0.363234	0.253097	0.168614
NCKAP1L	-0.259846	0.137685	-1.88724	0.0591276	0.971563	0	22.5538	18.6476	118.007	28.0421	14.3851	19.981	20.8839	50.6646	17.9756	13.8139	15.6225	16.7989	26.7755	34.1681	23.1001
NOL12	0.243307	0.129399	1.88029	0.060069	0.971563	0	21.6433	19.4104	29.4217	25.2055	22.613	30.8798	25.3771	18.9841	23.1115	19.7111	24.996	19.7635	23.0913	20.5009	16.0183
LOC101082222	-0.331376	0.176077	-1.88199	0.0598373	0.971563	0	0.980602	1.18666	0.721512	0.97256	0.435913	0.968777	0.94927	2.17652	0.933799	0.673193	0.694333	1.03758	0.985921	2.72079	1.29271
ZZZ3	-0.182239	0.0970629	-1.87754	0.0604443	0.971563	0	51.8668	51.0265	40.8857	31.284	44.7356	44.0188	40.1858	47.158	53.46	41.4148	48.9505	53.6084	50.6452	62.8313	48.336
OTUD7B	-0.309668	0.164701	-1.88018	0.0600837	0.971563	0	25.7758	41.1942	56.9995	78.7773	28.4433	22.2213	33.1612	66.8676	18.2091	21.3671	46.1037	42.195	60.712	68.1464	43.5024
ZNF654	-0.277901	0.147935	-1.87854	0.0603078	0.971563	0	23.7796	25.8523	39.2823	23.3414	22.3405	12.473	15.125	22.2489	28.0918	18.6878	24.6488	24.7537	22.1054	26.3221	22.5943
PIAS4	0.24658	0.131273	1.87838	0.0603296	0.971563	0	8.4752	8.64569	6.89445	8.26676	10.026	10.7171	13.7961	9.55251	10.1162	7.86289	9.16519	9.04179	8.61384	8.66857	7.53143
ANKRD24	0.317546	0.169113	1.87772	0.0604201	0.971563	0	29.8733	14.4095	15.5526	95.1488	43.4278	32.1513	58.7914	23.9417	39.3752	34.9656	24.7877	27.1254	28.5398	39.7362	29.2826
DVL2	0.282709	0.150084	1.88367	0.0596097	0.971563	0	20.5226	13.8162	28.0588	20.4238	25.3919	28.8817	29.8071	22.128	21.1661	20.1554	19.9968	16.4531	20.9119	22.7155	18.3789
AURKB	0.32802	0.174253	1.88244	0.0597766	0.971563	0	1.19073	0.932379	1.20252	1.45884	2.07059	1.9981	1.77197	2.17652	1.16725	1.33292	1.11093	1.48226	0.778359	1.89823	1.1803
UBTF	0.1746	0.0928032	1.88141	0.0599168	0.971563	0	85.0322	80.3541	54.9151	74.2387	102.222	104.931	109.672	75.5737	113.612	93.0756	91.0965	90.2202	94.8041	96.3667	79.9793
STRA13	0.297837	0.15775	1.88803	0.0590216	0.971563	0	6.30387	4.32285	9.45983	9.7256	9.26315	10.9593	5.69562	7.73874	8.17074	7.4859	6.0407	6.32431	6.01931	7.40309	5.62047
LIN37	0.240409	0.12752	1.88527	0.0593931	0.971563	0	12.0124	10.68	8.49781	12.8864	13.0229	16.893	18.226	10.0362	11.6725	10.2595	13.4701	10.6723	12.7132	11.7057	13.995
NKD1	0.330334	0.174923	1.88845	0.0589654	0.971563	0	3.11691	2.45809	2.08437	15.723	6.21176	2.60359	2.53139	10.7617	4.90245	4.33536	5.34636	2.76689	3.52856	4.36592	1.74235
TMEM184A	0.332093	0.176065	1.88619	0.0592695	0.971563	0	1.89116	4.32285	6.57378	2.99873	1.85263	4.96498	6.13861	2.0556	3.57956	3.70256	5.34636	1.67989	2.38697	1.39203	2.97885
IFI30	0.331106	0.175917	1.88217	0.0598131	0.971563	0	3.60721	3.30571	30.7044	6.88897	5.55789	12.2914	5.69562	17.654	3.7352	4.45654	3.40223	2.71748	5.18906	8.54203	6.35113
LOC102901502	0.115738	0.0614426	1.88368	0.0596086	0.971563	0	0	0	0	0.0810466	0.0544891	0.181646	0.0632846	0	0	0.0269277	0.0694333	0	0	0.0632743	0
FMOD	0.33234	0.176079	1.88745	0.0590993	0.971563	0	3.36206	6.78094	16.1138	1.2157	4.90402	5.57047	6.89803	40.5075	2.02323	9.41123	4.72146	2.07516	3.52856	4.36592	1.40512
B3GALT2	-0.329847	0.17541	-1.88044	0.0600487	0.971563	0	46.7187	26.1066	4.16874	16.2093	39.777	23.0084	9.74584	13.7846	31.827	15.0391	38.2577	50.2486	42.187	23.2217	34.1724
RMDN1	-0.266974	0.142265	-1.8766	0.0605733	0.971563	0	6.96928	7.62855	13.7889	10.2119	7.84643	7.75021	6.39175	11.85	6.61441	8.57648	6.94333	9.6841	10.0149	8.8584	11.6906
TNFRSF11B	0.31631	0.168038	1.88237	0.0597861	0.971563	0	2.52155	4.06856	53.8729	1.62093	7.35603	4.35949	3.73379	4.95763	4.669	4.20072	5.4158	4.94087	3.37289	2.97389	2.97885
YIPF6	-0.247737	0.131874	-1.87858	0.0603018	0.971563	0	39.3642	52.2132	38.3203	38.0109	37.9789	28.7	33.2244	65.0538	45.0558	46.5849	42.632	47.0371	42.3946	54.4159	41.6477
LOC101095968	0.315754	0.167992	1.87958	0.060166	0.971563	0	2.7667	3.9838	4.56958	5.26803	2.61548	5.14663	5.56905	4.7158	3.42393	1.64259	4.72146	3.01393	2.12751	3.66991	3.82192
ARFGAP1	0.304167	0.161296	1.88577	0.059326	0.971563	0	48.2596	35.7694	43.3709	45.8724	51.2742	79.5002	91.1932	26.8438	52.7597	52.7514	42.632	45.0607	44.0551	37.7747	47.0433
MKKS	-0.223739	0.11885	-1.88254	0.0597632	0.971563	0	103.664	112.309	65.4973	106.657	120.148	92.8209	86.8265	84.6425	120.694	110.996	96.0957	129.945	116.65	125.41	136.184
POLR3F	-0.226014	0.119822	-1.88625	0.0592616	0.971563	0	7.63469	8.73046	9.29949	8.91513	6.9746	7.02363	6.26518	6.28773	10.3496	8.54955	6.59616	6.91721	7.83548	8.79512	8.4307
LOC101093179	-0.198055	0.105387	-1.87931	0.0602024	0.971563	0	1.01562	0	1.60336	2.02617	0.108978	0.0605485	0.379708	1.45101	0	1.37331	0	3.26097	0.103781	2.84734	0.112409
ANXA5	-0.30793	0.16406	-1.87693	0.0605274	0.971563	0	41.8157	80.1846	260.466	212.504	31.4947	53.5855	54.7412	122.732	24.9013	32.044	52.9776	44.8137	63.5141	88.4574	92.9063
DDIT4L	0.323672	0.171916	1.88274	0.059736	0.971563	0	6.47898	2.62761	3.44723	0.97256	7.19256	7.38692	11.7077	9.79435	6.84786	6.01834	7.91539	8.25125	4.77393	2.84734	4.94601
TMEM150C	-0.243549	0.129105	-1.88645	0.0592349	0.971563	0	34.216	37.3799	14.5906	34.9311	30.0235	31.4247	20.9472	17.7749	33.1499	33.2153	28.7454	34.339	31.1862	27.3978	36.4206
LOC102899549	-0.216441	0.114724	-1.88662	0.059211	0.971563	0	0.210129	0.169523	0	0.162093	0	0	0.0632846	0.362754	0.311266	0.107711	0.0694333	0.148226	0.103781	0.253097	0.112409
QKI	-0.299532	0.159636	-1.87634	0.0606088	0.971563	0	104.819	146.638	228.319	171.738	111.648	69.207	92.9019	294.072	110.811	107.724	163.307	152.475	176.999	197.985	150.404
AEN	0.297799	0.158609	1.87757	0.0604403	0.971563	0	3.60721	2.2038	26.8563	5.02489	5.17646	5.69156	4.17679	7.13415	6.22533	3.56792	3.1245	3.45861	3.26911	5.88451	3.87812
LOXL1	0.330352	0.176048	1.87648	0.0605887	0.971563	0	2.55657	2.37333	1.44302	0.405233	4.68606	2.72468	2.53139	6.7714	1.63415	2.85434	1.94413	1.1364	1.71239	4.30265	1.06789
LTK	-0.331823	0.176079	-1.88451	0.059496	0.971563	0	12.0824	6.52665	2.24471	0.162093	11.0613	5.87321	12.0874	0.362754	21.0105	11.4847	5.48523	26.9771	11.1046	14.9327	11.1285
ZFP36L1	0.208644	0.110999	1.8797	0.0601496	0.971563	0	35.4418	29.7514	217.015	27.88	38.6328	32.3935	35.2495	66.1421	34.4728	32.2325	41.3822	28.6076	32.8467	47.9619	27.9899
LOC102901791	0.249481	0.13325	1.87228	0.0611682	0.97407	0	10.1913	10.1714	5.29109	7.53734	12.5325	16.4692	11.1381	3.3857	14.3961	9.73437	11.1788	11.9569	8.35438	10.7566	10.3979
MATN1	-0.324867	0.173661	-1.8707	0.0613869	0.97407	0	2.87176	1.61047	0.240504	4.70071	0.59938	0.726582	1.58212	5.56222	0.544716	0.121175	1.2498	0.691721	1.91995	3.923	2.02337
CC1H2orf69	-0.191265	0.102124	-1.87287	0.0610867	0.97407	0	22.9391	20.5971	14.5906	15.8851	19.2891	20.2232	16.9603	14.6311	22.1777	18.4589	21.316	23.7656	19.9779	18.223	23.0439
HTR3A	-0.325003	0.173763	-1.87038	0.0614308	0.97407	0	7.28447	5.17046	1.68353	2.02617	2.23405	6.66034	3.67051	2.0556	3.57956	2.76009	2.43016	4.79264	4.35881	12.465	5.67667
RAB6A	-0.236587	0.126322	-1.87289	0.0610832	0.97407	0	151.468	162.742	55.7168	121.003	129.03	105.476	106.571	109.552	145.206	151.657	145.254	160.875	124.901	115.096	149.673
HRASLS5	-0.327251	0.174865	-1.87146	0.0612819	0.97407	0	3.7473	1.44095	2.64555	1.86407	1.68916	2.1192	1.13912	1.57193	3.19048	3.12361	2.01357	2.12457	3.06154	1.83495	1.96716
KANK3	0.301482	0.16118	1.87047	0.0614183	0.97407	0	7.35451	5.0857	6.33328	8.59094	8.93621	12.2308	6.83474	7.49691	9.96052	4.77967	7.91539	6.17608	5.70796	6.07433	5.22704
DNAH9	0.320692	0.171317	1.87192	0.061217	0.97407	0	4.02747	2.2038	7.69613	2.91768	10.8433	1.877	3.2908	14.3892	4.74681	2.43696	10.2761	3.80447	3.26911	30.3716	2.3606
TBX2	0.32762	0.175192	1.87006	0.0614753	0.97407	0	0.875537	0.678094	0.481008	0.97256	1.74365	0.726582	1.01255	4.11121	1.63415	0.659729	0.972066	0.642313	0.415125	1.01239	0.674456
PRMT1	0.240704	0.128427	1.87424	0.0608968	0.97407	0	86.1179	74.6751	89.9486	82.5055	89.0897	127.576	107.457	70.8579	69.1011	78.7097	73.5298	70.4568	79.9634	85.6733	84.307
GINS2	0.283772	0.151497	1.87311	0.0610525	0.97407	0	0.24515	0.169523	0.881849	0.405233	0.871826	0.42384	0.316423	0.241836	0.23345	0.269277	0.2083	0.197635	0.155672	0.126549	0.168614
TEKT4	0.327813	0.174964	1.8736	0.0609856	0.97407	0	2.7667	1.69523	1.52319	1.86407	5.55789	7.75021	8.85985	1.57193	7.31476	4.91431	4.09656	2.56925	3.26911	6.45397	4.04674
MARC2	0.23343	0.12482	1.87013	0.0614663	0.97407	0	38.7338	38.9056	54.0333	28.3663	39.2322	52.435	48.2229	46.0697	38.2079	37.1333	37.2162	29.9417	35.4413	42.7101	41.1418
KPNA5	-0.273445	0.146182	-1.87057	0.0614044	0.97407	0	8.12499	7.79808	2.64555	2.91768	7.08358	5.50992	4.30336	7.61783	9.26018	7.20316	6.94333	8.39947	7.1609	9.30132	7.13799
COL8A2	0.325323	0.174208	1.86744	0.0618407	0.976715	0	2.24138	1.78	1.60336	2.26931	4.79504	1.81646	3.48066	6.65048	2.56795	2.61199	3.7494	3.11275	2.90587	3.54336	1.62994
PDE4C	-0.32436	0.173696	-1.8674	0.0618457	0.976715	0	1.26077	1.35619	0.801681	1.29675	1.19876	0.968777	0.8227	7.85966	1.16725	0.996325	1.31923	1.33403	1.50483	3.60663	1.91096
LOC102902647	-0.284176	0.152107	-1.86826	0.061726	0.976715	0	96.3091	181.39	56.0375	115.248	98.5708	88.7642	139.1	85.8517	96.4926	154.982	132.479	160.875	131.958	84.4711	177.888
ELMSAN1	-0.291247	0.15593	-1.86781	0.0617888	0.976715	0	20.8378	20.0038	153.281	10.0498	16.4012	10.1722	11.8342	15.9612	23.2672	17.0318	18.9553	18.3306	18.4212	20.6907	12.5336
LIX1	-0.327031	0.175173	-1.86691	0.0619148	0.977003	0	11.9423	18.4781	34.6326	46.1966	11.1703	6.2365	10.6951	6.28773	2.87921	5.26437	26.1069	15.4155	43.5881	36.6991	20.4023
MARS	0.169027	0.0905763	1.86612	0.0620239	0.977118	0	63.2138	54.6713	65.0965	55.7601	73.1789	71.8711	77.3338	50.5437	54.8607	61.1528	67.2114	58.5987	59.259	63.4641	70.1996
FAM180A	-0.306298	0.164114	-1.86637	0.0619894	0.977118	0	4.62284	7.54379	2.24471	5.99745	0.435913	2.48249	4.74635	1.45101	0	0.70012	5.76296	3.50802	7.7317	5.63141	12.9271
RCOR2	0.227479	0.121927	1.86571	0.0620824	0.977239	0	27.737	22.038	12.6666	5.10594	30.2959	28.2156	31.3892	9.43159	30.971	26.7392	24.7182	21.7892	22.9875	12.8447	19.1096
TAB3	-0.235728	0.126425	-1.86457	0.0622423	0.978952	0	44.6874	52.9761	29.8225	51.7078	40.7578	30.8192	40.5655	40.1447	45.5227	48.4699	48.5339	55.1401	44.7297	47.2026	45.0762
ZNF621	-0.288133	0.154617	-1.86352	0.0623884	0.979322	0	3.04687	2.79714	2.16454	4.45757	2.77894	3.08798	2.84781	3.3857	3.81301	2.5312	3.26336	4.5456	4.04746	5.82123	4.55258
COL23A1	-0.295357	0.158468	-1.86383	0.062346	0.979322	0	9.84104	4.74666	4.0084	36.6331	7.35603	6.72089	6.2019	47.037	3.7352	7.55322	5.4158	10.524	9.54787	31.6371	8.14968
SNX1	-0.252966	0.135762	-1.86331	0.0624188	0.979322	0	72.4245	77.557	148.712	161.202	67.7844	73.4454	70.3092	121.522	59.2184	58.0427	88.8052	82.5619	100.72	114.969	127.528
SLC22A11	0.256987	0.137954	1.86285	0.0624831	0.979531	0	0.280172	0.50857	1.36286	0.162093	0.435913	0.726582	0.189854	0.120918	0.155633	0.0807831	0.486033	0.0494087	0.103781	0	0.0562047
RNF125	-0.313336	0.168298	-1.8618	0.0626316	0.979905	0	6.68911	8.56093	3.52739	13.5348	7.57399	3.57236	6.32846	14.2683	5.1359	5.41247	8.54029	8.64652	13.1802	14.0469	7.47522
CCL5	0.235448	0.126522	1.86092	0.0627553	0.979905	0	0.070043	0.0847617	6.49361	0	0.108978	0.605485	0.379708	0	0.544716	0.107711	0.277733	0.345861	0.103781	0.0632743	0.0562047
LRRC25	0.327632	0.176064	1.86087	0.0627621	0.979905	0	1.22575	0.847617	12.7467	1.62093	2.17956	1.51371	2.15168	1.69285	1.4007	1.03672	0.763766	0.889356	1.34915	2.4677	1.12409
WDR46	0.23538	0.126454	1.86138	0.0626902	0.979905	0	12.1525	12.2057	20.9239	18.4786	17.0551	21.3736	17.2134	14.2683	13.6957	13.7331	14.095	13.9332	15.9304	16.9575	14.6132
PRIMA1	-0.327772	0.176079	-1.86151	0.0626723	0.979905	0	5.81357	7.62855	13.4682	29.9873	7.02909	7.44747	10.3154	84.1588	3.96865	3.48714	12.2203	26.3348	15.7747	62.3884	14.3884
LOC102902479	-0.326279	0.175417	-1.86002	0.0628826	0.980278	0	1.43588	1.69523	0.801681	1.2157	0.653869	0.363291	1.01255	1.08826	0.4669	0.686657	1.59697	0.988173	1.55672	0.88584	1.2365
KLHL35	-0.298107	0.160367	-1.8589	0.0630412	0.980278	0	1.08567	0.169523	0.721512	0.72942	0.762847	0.121097	0.506277	0.362754	1.4007	0.390452	0.624899	1.82812	0.726468	1.20221	1.2365
CENPP	0.319455	0.17181	1.85935	0.0629772	0.980278	0	1.57597	1.1019	1.44302	1.2157	1.52569	2.2403	1.77197	1.20918	2.10105	1.68298	1.80527	1.08699	1.34915	1.26549	0.95548
DOCK8	-0.229618	0.123489	-1.85942	0.062967	0.980278	0	35.3717	43.9913	106.303	27.88	35.7449	24.4616	29.4906	63.1191	38.3636	27.0085	33.4668	35.7225	34.7148	45.8106	32.4301
OGFR	0.246059	0.132359	1.85904	0.0630222	0.980278	0	17.4757	15.5962	23.6496	24.9624	22.8854	30.5165	22.5293	22.2489	20.6214	17.4895	19.0247	18.4788	19.1995	18.8557	19.2782
TPI1	0.241807	0.13033	1.85534	0.063547	0.980801	0	621.176	509.333	346.967	528.424	616.653	905.08	794.159	477.384	565.493	551.991	535.747	527.487	551.493	385.91	666.812
DPP7	0.276888	0.149211	1.85568	0.0634996	0.980801	0	32.7101	25.598	41.046	35.9847	38.3058	53.1616	47.0205	30.8341	34.1615	35.9889	35.2027	30.8804	39.6444	26.1323	25.2359
DNAH17	-0.32671	0.176072	-1.85556	0.063517	0.980801	0	4.90301	5.17046	16.2741	20.0996	4.63157	4.78333	6.51832	10.5199	4.12428	3.19093	7.49879	4.94087	10.9489	6.77035	12.6461
BTG2	0.324769	0.175031	1.85549	0.0635265	0.980801	0	1.19073	2.28857	98.0455	0.97256	3.4873	1.877	1.13912	3.50662	1.24507	1.4137	3.26336	0.74113	2.07562	2.34115	1.1803
LMCD1	0.263694	0.142148	1.85507	0.0635856	0.980801	0	8.51022	8.56093	65.6576	16.9387	11.1703	14.5316	9.93569	18.3795	8.79328	8.6034	10.9705	7.26307	10.43	12.0221	11.8592
TPRA1	0.248864	0.133978	1.8575	0.0632404	0.980801	0	24.0598	17.6304	33.9913	23.7467	23.4303	29.7293	29.7438	21.4025	22.0999	19.011	24.5099	16.7989	19.4071	20.6274	22.9877
PPP1R3A	-0.316619	0.170469	-1.85734	0.0632635	0.980801	0	0.665408	0.762855	1.04218	0.891513	0.59938	0.302743	0.126569	1.3301	0.311266	0.713584	0.624899	0.790539	0.985921	1.45531	0.730661
FOXN2	-0.290141	0.15634	-1.85583	0.0634773	0.980801	0	20.6627	30.4295	33.8309	41.3338	22.0136	16.7719	20.4409	74.8482	22.7224	20.5189	34.5083	32.7085	35.7007	41.6345	31.9243
LOC101099699	-0.297017	0.16005	-1.85578	0.0634852	0.980801	0	3.29202	3.64475	0.561176	1.45884	2.45201	1.9981	2.84781	0.846425	4.51336	3.25825	3.05506	4.34796	3.06154	2.34115	2.69782
ARHGAP11A	0.296772	0.159817	1.85695	0.063318	0.980801	0	0.420258	0.254285	1.52319	1.2157	1.36223	0.908228	1.89854	1.93469	1.08943	0.619337	0.138867	0.839947	0.518906	1.45531	0.505842
TNNI3	0.325513	0.175525	1.85451	0.0636663	0.981258	0	2.66163	1.18666	1.84387	4.94385	2.61548	5.38882	3.41737	2.0556	2.02323	2.3831	2.22186	2.32221	2.07562	1.83495	1.62994
EHHADH	-0.242292	0.130778	-1.85269	0.0639271	0.982326	0	12.3976	12.7143	7.69613	20.829	9.64457	11.3831	12.4671	20.7979	9.10454	13.1811	13.7478	15.1685	16.0342	9.23804	16.3556
ACSBG2	0.148949	0.0804155	1.85224	0.0639914	0.982326	0	0.0350215	0	0.962017	0	0.0544891	0.121097	0.126569	0.120918	0	0.0134639	0.138867	0	0	0.126549	0
MCF2	-0.315355	0.170237	-1.85244	0.0639623	0.982326	0	12.4677	19.8342	5.29109	25.9349	6.42971	8.2346	8.79657	8.46425	10.8943	13.9486	17.7055	14.4273	12.7651	12.465	14.9504
TMLHE	-0.223346	0.12053	-1.85303	0.0638783	0.982326	0	11.8723	13.8162	21.966	14.5884	11.6062	11.7464	10.1255	20.556	15.5633	12.4541	12.8452	13.8344	14.5813	19.1088	15.8497
TNFRSF6B	0.32557	0.175687	1.85312	0.0638655	0.982326	0	1.82112	1.1019	14.5104	2.59349	1.90712	4.05675	2.15168	2.78111	2.95703	1.35985	1.38867	1.77871	1.19348	3.66991	1.46132
CE1H17orf59	0.300611	0.162359	1.85152	0.0640946	0.982341	0	5.95365	5.00094	3.12655	4.70071	5.013	11.0198	8.227	4.35304	4.35773	5.80292	5.6241	5.53377	4.25503	4.36592	5.62047
CD1D	-0.318787	0.172151	-1.85179	0.0640562	0.982341	0	11.7672	5.33999	12.1054	1.86407	6.21176	5.08608	5.06277	15.1147	3.65738	6.42226	3.7494	4.5456	8.2506	3.41681	5.17083
KCNE2	0.310392	0.167882	1.84887	0.0644771	0.983493	0	3.15193	2.11904	1.12235	3.16082	3.16037	3.9962	4.36664	1.20918	1.78978	1.6022	2.15243	1.87753	2.43886	2.59424	2.13578
TCAP	0.319207	0.172633	1.84905	0.0644506	0.983493	0	33.5156	20.258	12.3459	6.97001	33.7288	54.6148	17.6564	1.93469	44.5889	31.1419	24.8571	19.467	16.138	1.83495	20.5147
LOC105261302	0.303934	0.164378	1.84899	0.0644594	0.983493	0	6.05872	6.52665	9.94084	7.53734	8.66377	10.0511	8.03715	7.13415	7.78166	4.75274	4.9992	3.26097	6.64199	6.77035	6.29492
FLAD1	0.29148	0.15752	1.85043	0.0642518	0.983493	0	45.3879	26.4457	44.9743	46.0345	48.3863	76.4728	55.5006	38.6937	44.6667	41.5898	38.2577	35.2778	44.6259	41.3181	39.3433
DUSP21	-0.182826	0.0988608	-1.84932	0.0644111	0.983493	0	0.070043	0	0	0.810466	0.0544891	0	0	0	0.0778166	0.107711	0	0.247043	0.155672	0.316371	0.168614
LOC105260420	0.323157	0.17468	1.84999	0.0643148	0.983493	0	0.385236	0.50857	0.481008	0.72942	1.41672	0.908228	1.01255	0.725507	0.544716	0.848223	0.694333	0.691721	0.830249	0.822565	0.449637
TMED5	-0.242655	0.131284	-1.84832	0.0645567	0.983926	0	59.5716	78.5741	72.7124	111.439	67.403	58.7321	56.7663	102.78	63.2649	72.2201	66.6559	82.4631	75.7602	95.2278	95.6042
SLC36A3	0.23506	0.127337	1.84596	0.0648976	0.984711	0	0.105064	0.0847617	0.160336	0.24314	0.108978	0.42384	0.696131	0.120918	0.155633	0.336596	0.0694333	0.148226	0.155672	0.949114	0.0562047
RIC8A	0.181084	0.0980977	1.84595	0.0648988	0.984711	0	21.9585	17.7152	25.8141	21.5584	23.7572	25.4909	24.238	21.8861	22.0221	19.7784	21.1771	19.9117	19.6146	21.1969	20.4585
CFD	0.322325	0.17455	1.8466	0.0648049	0.984711	0	2.66163	1.86476	9.37966	3.89024	2.83343	4.60169	5.18934	2.90203	2.02323	3.04283	1.94413	2.02576	3.11343	3.22699	1.74235
PRDX2	0.258853	0.140102	1.8476	0.0646601	0.984711	0	142.502	136.212	134.682	233.82	156.438	222.879	210.928	200.24	124.662	139.203	132.756	124.46	129.986	145.404	189.185
FEZF2	-0.291113	0.157608	-1.84707	0.0647367	0.984711	0	37.7532	13.5619	6.57378	0	15.8563	7.99241	3.35409	0	11.5169	2.42349	26.7318	18.2318	31.0306	3.22699	22.5381
PEX6	0.221608	0.120058	1.84584	0.0649159	0.984711	0	63.564	45.2628	36.717	64.4321	64.4606	87.7954	72.2711	55.0176	79.6842	65.0843	65.1284	61.5138	63.6697	69.0955	57.8908
PICK1	0.262668	0.142393	1.84467	0.0650852	0.984946	0	41.5355	28.6495	23.0884	37.6056	47.6235	65.5741	43.35	29.0203	45.7562	38.749	39.2992	35.6236	33.6251	35.1805	41.7601
PICALM	-0.228795	0.12401	-1.84497	0.0650423	0.984946	0	142.643	181.136	385.207	244.194	140.255	134.72	136.252	281.618	134.078	152.438	193.094	190.026	193.708	218.233	195.93
MGEA5	-0.154485	0.0837386	-1.84485	0.0650593	0.984946	0	285.145	300.735	225.192	217.529	272.772	244.495	292.691	242.078	338.191	291.802	288.426	326.492	304.961	342.946	299.908
GNB2	0.247786	0.134401	1.84363	0.0652372	0.986469	0	129.264	84.3379	124.18	107.144	144.233	178.739	138.15	104.715	124.429	120.488	109.635	119.569	111.928	142.051	106.227
LOC101094606	0.262317	0.142387	1.84227	0.065435	0.986708	0	3.32704	7.54379	94.0371	2.18826	3.4873	7.99241	19.112	12.6964	3.03485	5.06241	3.9577	4.5456	1.19348	3.85973	0.899275
KLHL17	0.229951	0.1248	1.84255	0.0653944	0.986708	0	10.6465	10.0866	10.9029	16.3714	15.5839	14.8949	14.9352	16.5657	19.6098	11.2289	14.7199	11.9075	11.364	13.4774	13.2081
CD1H11orf97	0.32375	0.175876	1.84078	0.0656538	0.986708	0	2.24138	3.39047	1.12235	0.891513	2.45201	3.87511	3.92365	0.846425	1.24507	2.47735	2.77733	1.23522	2.02373	1.51858	1.01168
PRLR	0.251726	0.136795	1.84018	0.0657422	0.986708	0	0.24515	0.0847617	0.40084	0	1.58018	0.0605485	0.379708	7.85966	0.0778166	0.296205	0.555466	0.197635	0.155672	5.63141	0.505842
DNAJC21	-0.306897	0.166715	-1.84085	0.0656431	0.986708	0	57.6804	87.8979	42.9701	27.799	23.4303	55.9468	56.9562	33.6152	36.8073	50.1125	42.9792	48.3217	56.4569	25.373	65.3098
LOC105261057	0.237837	0.129144	1.84164	0.0655272	0.986708	0	0.280172	0.50857	12.9071	0.648373	0.762847	0.121097	1.51883	0.483671	0.23345	0.296205	0.486033	0.0494087	0	0	0.505842
GIPC3	-0.303983	0.16507	-1.84154	0.065542	0.986708	0	1.92618	1.27143	1.04218	0.324187	0.272446	0.363291	0.506277	0.483671	0.4669	0.255813	0.972066	0.592904	0.93403	0.253097	0.562047
RNF112	0.233481	0.126926	1.8395	0.0658418	0.986708	0	46.2634	32.2942	20.2825	46.926	54.3256	62.5466	48.8557	22.4907	71.1244	58.2985	52.075	43.4796	42.2908	35.8765	43.2214
VASP	0.2936	0.159625	1.83931	0.0658696	0.986708	0	6.72413	6.8657	31.7465	8.5099	6.53869	9.44557	13.6062	14.9938	7.00349	6.57036	7.08219	5.33614	5.96742	9.11149	8.14968
TMEM145	0.256809	0.139537	1.84043	0.0657046	0.986708	0	79.6039	65.2665	44.8139	89.7997	108.76	81.68	120.431	60.5798	88.3218	75.7073	78.043	71.0497	73.996	66.5645	66.2653
LOC101087438	0.292855	0.159176	1.83982	0.065795	0.986708	0	0.280172	0.339047	0.481008	0.162093	0.817337	0.605485	0.885985	0.241836	0.155633	0.228886	0.347166	0.148226	0.155672	0.822565	0.337228
DCTPP1	0.304083	0.165279	1.83982	0.065795	0.986708	0	1.85614	2.2038	4.0084	3.48501	3.05139	3.9962	3.79708	1.81377	2.56795	2.54467	2.98563	2.56925	2.85398	2.59424	3.5971
TTC33	-0.21549	0.117274	-1.83749	0.0661369	0.987808	0	51.7268	56.0275	27.9786	36.6331	41.6297	40.0226	38.0341	47.037	52.2149	45.1174	53.047	49.6557	51.5273	45.1778	49.6849
S100A8	0.215311	0.117124	1.83832	0.0660156	0.987808	0	0.070043	0.169523	11.0632	0.405233	0	0.84768	0.442993	2.78111	2.10105	0.41738	0.2083	0.0494087	0.155672	0	0.224819
XIAP	-0.298575	0.162497	-1.83741	0.0661488	0.987808	0	53.793	58.9094	23.0082	27.3938	42.2835	22.8268	30.5032	43.1677	49.4135	48.968	54.644	58.3022	44.0032	45.3676	43.9521
NSFL1C	0.237324	0.129148	1.83761	0.0661198	0.987808	0	51.2715	47.9751	62.5311	55.517	51.3832	82.9515	66.3856	46.5534	45.2893	44.3365	49.7837	45.0607	51.0084	56.1875	53.7317
HDAC7	0.245421	0.133859	1.83343	0.0667393	0.99093	0	22.1686	24.4961	72.4719	40.2802	32.8024	37.2979	37.7809	40.3866	33.928	21.8922	32.4948	24.7043	30.9787	32.1433	27.1469
FAM132A	0.320044	0.174668	1.8323	0.0669063	0.99093	0	1.68103	0.762855	0.641344	0.72942	1.25325	2.78523	3.10095	0.604589	1.8676	1.4541	0.902633	0.839947	1.34915	0.44292	1.01168
LOC101088261	-0.284023	0.155028	-1.83208	0.06694	0.99093	0	5.63846	6.95046	4.16874	4.53861	5.5034	3.20907	4.24007	9.55251	6.14751	5.07587	5.69353	6.37372	6.48632	8.98494	4.55258
TPP1	-0.199132	0.10863	-1.83312	0.066785	0.99093	0	143.903	136.89	208.277	195.647	126.142	107.655	132.202	250.421	150.575	148.008	154.906	148.621	151.832	168.689	172.942
ALOX5	-0.25168	0.137319	-1.83282	0.0668298	0.99093	0	8.01992	9.40855	7.05479	12.9675	5.72136	7.20528	8.227	18.6214	4.98026	5.26437	6.87389	8.35006	9.3403	14.6796	6.68836
CCDC68	-0.321768	0.175678	-1.83158	0.0670145	0.99093	0	1.15571	1.69523	0.561176	0.72942	1.68916	0.787131	0.506277	2.41836	1.01162	0.902078	1.0415	2.17398	1.97184	1.01239	1.01168
CF2H8orf37	-0.229989	0.125361	-1.83461	0.0665634	0.99093	0	22.2387	25.9371	19.2403	37.6056	18.5808	19.1333	17.8463	20.9188	19.3763	21.9192	23.1907	19.7141	25.115	19.615	27.3717
EFR3A	-0.201118	0.109732	-1.83281	0.0668305	0.99093	0	467.817	406.602	204.99	221.744	385.565	342.523	307.5	251.872	416.786	350.316	424.237	426.15	417.045	197.036	365.78
GABRE	-0.207959	0.113514	-1.83201	0.0669501	0.99093	0	0.0350215	0.169523	0	0	0.108978	0.0605485	0	0.483671	0.0778166	0	0	0.395269	0.363234	6.51725	0.224819
LOC105260470	-0.279844	0.152797	-1.83148	0.0670287	0.99093	0	5.88361	6.69618	1.68353	4.70071	5.66687	4.42004	5.18934	2.66019	12.9954	5.9241	7.35993	9.6841	6.27876	4.1761	6.96938
LOC105260502	-0.322177	0.175661	-1.83409	0.066641	0.99093	0	3.99245	2.45809	1.84387	0.24314	2.66997	0.787131	0.94927	0.725507	3.7352	2.05997	2.7079	3.06334	1.86806	2.72079	2.24819
PLA2G4E	0.314526	0.171716	1.83166	0.0670022	0.99093	0	8.33512	6.27237	2.0042	2.35035	10.5164	5.57047	18.6057	1.08826	2.87921	5.8837	8.54029	5.92904	7.67981	1.07566	8.26209
ESRRB	-0.299971	0.163545	-1.83418	0.0666266	0.99093	0	0.665408	0.50857	0.561176	2.75559	0.217956	0.181646	0.632846	11.3663	0.23345	0.390452	0.277733	0.543495	0.570796	0.316371	1.1803
CENPJ	-0.223733	0.157193	-1.4233	0.154649	0.99347	0	14.604	20.8514	10.1813	15.4799	14.3306	8.90063	12.5936	11.729	14.863	16.399	14.3033	16.2555	10.2224	14.3	17.03
N4BP2L1	-0.154489	0.118133	-1.30775	0.190957	0.99347	0	17.0555	19.4952	14.5906	14.6694	16.3467	17.2563	21.8332	11.9709	20.777	17.9877	15.9697	20.554	22.3129	28.7898	19.1096
NAIP	-0.236693	0.162266	-1.45867	0.144655	0.99347	0	4.37769	6.78094	58.5227	3.6471	3.4873	3.93565	6.89803	10.8826	4.27991	3.91798	3.5411	5.87963	5.03339	8.41548	5.39565
NRP1	-0.181861	0.117144	-1.55245	0.120555	0.99347	0	25.7758	23.818	24.5314	21.4774	25.4464	23.8561	22.7825	28.1739	27.4693	16.6009	27.0095	29.5464	29.1625	47.2659	25.0111
LOC101100223	-0.264615	0.162695	-1.62644	0.103855	0.99347	0	8.82542	10.2562	20.523	6.80792	9.97151	5.50992	5.37919	14.0265	9.26018	9.00732	10.901	12.8463	10.7932	23.9177	8.71173
CUL2	-0.116821	0.0891808	-1.30994	0.190217	0.99347	0	62.3733	68.0637	46.5776	56.2464	61.9541	57.3395	57.7789	54.8967	63.4205	62.5396	67.628	68.431	67.1464	72.1959	66.4901
FZD8	0.288685	0.165578	1.74349	0.0812476	0.99347	0	11.7322	7.79808	5.45143	25.0434	23.0489	11.9886	10.7584	8.1015	10.194	8.87268	10.2067	9.48646	10.3262	9.99733	8.88034
TUBA8	0.178608	0.162772	1.09729	0.272515	0.99347	0	14.4989	13.3924	5.93244	25.3676	7.73745	16.0454	17.34	9.06884	10.6609	15.6315	19.5108	11.7099	11.1046	9.36459	13.6577
BID	0.197205	0.14852	1.32781	0.184242	0.99347	0	10.7516	12.5447	14.3501	9.96874	10.6799	15.016	18.0994	15.7193	14.2404	11.2019	13.4701	9.58528	10.5857	15.6287	16.4118
CECR1	-0.280536	0.176078	-1.59324	0.111106	0.99347	0	3.50215	1.61047	4.56958	5.34908	2.39752	1.877	3.03766	4.83671	1.78978	2.41003	1.94413	2.22339	6.22687	4.93539	2.52921
LRTM2	-0.190298	0.12949	-1.4696	0.141669	0.99347	0	43.4967	33.1418	9.54	97.337	26.3182	27.3679	35.9457	15.1147	47.2347	40.8359	35.9664	38.9834	31.9127	32.2699	31.8118
ADIPOR2	-0.162487	0.14343	-1.13287	0.257269	0.99347	0	67.6615	99.256	158.412	137.779	63.0984	68.9042	75.1822	124.545	64.0431	58.6216	109.496	79.8938	95.2711	105.731	105.271
WNK1	-0.257112	0.161385	-1.59316	0.111123	0.99347	0	282.203	379.478	473.072	552.9	320.614	183.038	258.328	597.455	304.263	267.284	472.493	394.133	438.216	538.654	441.151
SLC6A13	0.185743	0.134154	1.38455	0.166192	0.99347	0	4.20258	14.4943	2.80588	0.648373	9.91702	10.6565	14.1125	16.4448	1.55633	30.0109	4.44373	3.45861	1.24537	6.45397	0.674456
SLC6A12	0.215929	0.165851	1.30195	0.192934	0.99347	0	3.32704	5.42475	1.04218	4.13338	4.79504	6.05485	5.31591	8.58517	4.43555	6.23376	4.51316	5.78081	3.16533	4.11283	2.75403
LOC101098061	-0.262512	0.167091	-1.57108	0.116165	0.99347	0	2.90678	2.79714	3.92823	5.18699	3.9777	3.33017	3.67051	2.53928	5.36935	2.97551	2.84676	4.44678	5.75985	6.01105	5.56426
RHNO1	0.202272	0.171718	1.17793	0.238823	0.99347	0	2.55657	2.62761	3.12655	2.91768	4.30464	4.72279	2.91109	2.53928	3.50175	3.39289	2.56903	3.35979	2.1794	4.30265	4.38396
KCNA1	-0.212651	0.160789	-1.32255	0.185986	0.99347	0	30.3286	84.7617	18.118	56.3274	25.4464	8.17405	24.5544	84.5216	23.345	55.4576	58.6711	61.9585	26.2566	19.3619	53.2258
PTCD2	0.250445	0.142911	1.75245	0.0796964	0.99347	0	13.2031	13.7314	14.1096	19.5322	13.5678	21.6158	19.0487	13.0591	19.1429	12.3194	23.3296	19.5658	14.9445	17.527	15.4563
LOC102900369	-0.31881	0.174471	-1.8273	0.0676552	0.99347	0	3.15193	3.89904	2.32487	10.6171	2.56099	2.17975	3.35409	11.4872	2.17886	1.81762	4.7909	2.8657	3.99557	2.84734	12.7023
ZNF366	-0.301734	0.175139	-1.72283	0.0849199	0.99347	0	4.69288	6.10284	3.52739	7.94257	4.25015	1.27152	3.35409	13.7846	8.48201	1.15789	5.69353	6.42313	4.15125	3.60663	4.8336
NCAPD2	0.185246	0.138924	1.33343	0.182391	0.99347	0	7.52962	7.03522	7.21512	7.37525	10.8433	9.99051	11.0748	9.55251	10.9721	6.39533	7.01276	7.51012	7.47224	7.14999	9.5548
GAPDH	0.202288	0.133335	1.51713	0.129233	0.99347	0	2862.83	2458.85	1999.87	2558.8	2744.94	4122.39	3351.55	2222.11	2274.89	2560.29	2250.05	2298.59	2497.7	2184.92	2811.47
PIANP	-0.165246	0.147873	-1.11748	0.263789	0.99347	0	69.973	38.5666	14.1897	25.2055	56.7776	42.6867	45.1852	14.6311	56.8061	47.9986	44.0901	55.4859	51.683	75.676	40.2988
MLF2	0.139693	0.098975	1.4114	0.158127	0.99347	0	265.253	238.265	191.121	224.661	261.766	337.074	315.664	158.402	237.263	256.365	261.833	235.333	260.646	208.679	289.061
GPR162	0.257836	0.14198	1.816	0.0693707	0.99347	0	164.356	125.447	54.1134	100.579	155.621	232.93	216.75	55.5013	177.188	176.201	131.229	125.745	136.68	103.58	140.455
USP5	0.138379	0.107509	1.28714	0.198045	0.99347	0	251.84	201.987	118.729	228.065	248.143	291.904	286.869	181.498	211.895	223.338	220.242	212.013	236.984	228.547	220.997
FCHO2	-0.215866	0.118361	-1.8238	0.0681827	0.99347	0	27.772	31.0228	35.755	29.0147	25.6644	30.3954	28.7945	46.0697	34.3171	27.6548	29.3008	32.0662	42.3946	32.9026	33.2732
CB4H12orf57	0.179857	0.145434	1.2367	0.2162	0.99347	0	22.729	19.3257	17.2361	17.9924	20.4334	31.6063	21.6433	12.8173	14.7852	16.1836	18.4693	17.0954	14.5813	18.4128	22.6505
C1S	0.21798	0.176043	1.23822	0.215636	0.99347	0	13.028	16.1895	127.307	9.7256	7.5195	23.2506	31.7689	70.9788	6.61441	8.77843	13.4006	14.5261	6.0712	18.4761	18.941
LOC101099131	0.167403	0.0984922	1.69966	0.0891947	0.99347	0	0	0.0847617	2.80588	0.162093	0.163467	0.0605485	0.189854	0	0.0778166	0.0403916	0.277733	0	0	0	0.112409
CLEC4A	0.24318	0.170329	1.42771	0.153375	0.99347	0	1.54095	1.86476	6.97462	1.62093	2.07059	2.48249	3.79708	2.90203	2.41231	1.72337	2.2913	2.07516	2.12751	2.27787	2.81023
FOXJ2	-0.194619	0.13036	-1.49294	0.135453	0.99347	0	86.2579	76.2855	36.7971	36.0658	63.9157	52.1323	70.9421	36.2754	92.057	72.3144	83.7365	62.5514	82.4022	48.4681	73.2909
LOC101081475	0.113322	0.0933322	1.21418	0.224678	0.99347	0	0.0350215	0.169523	0.40084	0.48628	0.0544891	0.121097	0.316423	4.83671	0.155633	0.134639	0.138867	0	0.155672	1.20221	0
KLRB1	-0.109648	0.0836606	-1.31063	0.189983	0.99347	0	0.175107	0.0847617	0	0	0	0	0.0632846	0	0	0	0	0	0.103781	0	0.0562047
LOC101080719	-0.0675211	0.0584362	-1.15547	0.247899	0.99347	0	0.0350215	0	0.160336	0	0	0	0	0	0.0778166	0.0269277	0	0	0.155672	0	0.0562047
ENC1	0.191201	0.156049	1.22526	0.220476	0.99347	0	1238.12	1028.84	325.162	139.968	1761.09	1252.39	931.36	27.0856	1624.81	1381.47	984.078	1039.26	997.129	194.315	662.541
CREBL2	-0.198303	0.118715	-1.67042	0.0948363	0.99347	0	114.31	135.449	129.391	131.62	92.7404	96.1511	108.217	141.111	91.5901	97.7341	122.133	115.221	111.15	139.267	145.12
CDKN1B	-0.182471	0.124498	-1.46565	0.142745	0.99347	0	46.3685	53.9932	29.3415	45.7103	37.434	36.8135	42.6539	40.8702	37.9745	40.7686	49.1588	41.8985	41.9276	44.7982	57.8346
GPRC5A	0.190103	0.132728	1.43227	0.152067	0.99347	0	0.280172	0.50857	13.8691	0.567327	0.708358	0.181646	0.253139	0.604589	0.389083	0.457771	0.4166	0.0494087	0.0518906	0.379646	0.168614
HEXB	0.158371	0.142677	1.11	0.266998	0.99347	0	15.3744	17.8	29.5018	18.2355	16.5102	21.9791	13.6695	22.0071	16.3415	19.0514	18.3998	17.2436	14.0623	16.831	14.557
ATF7IP	-0.161923	0.132855	-1.2188	0.222921	0.99347	0	62.6184	73.9122	49.7844	67.674	73.2878	46.1985	53.7287	86.5772	83.0303	65.367	75.8906	72.5319	76.3829	93.203	63.4551
GFM2	-0.183301	0.14154	-1.29504	0.195305	0.99347	0	12.958	15.3419	12.7467	12.5622	16.1288	9.68777	12.2139	15.7193	18.2869	15.5238	14.095	17.7377	14.3218	18.919	17.311
GUCY2C	-0.270203	0.170717	-1.58275	0.113478	0.99347	0	3.32704	3.39047	5.45143	8.26676	2.45201	2.48249	3.98693	6.65048	1.78978	2.50428	5.34636	5.1385	5.70796	8.09911	5.28324
LOC102899783	-0.155343	0.137144	-1.13271	0.257338	0.99347	0	0.070043	0.254285	0.240504	0	0.381424	0.121097	0.189854	0.362754	0.389083	0.161566	0.0694333	0.247043	0.415125	0.316371	0.393433
AEBP2	-0.126922	0.0953352	-1.33133	0.183081	0.99347	0	47.8744	50.3485	76.32	34.5259	41.6297	47.2279	44.6157	33.9779	46.6121	49.5605	48.9505	53.4602	48.9328	38.7238	51.3711
SLCO1C1	0.197785	0.155744	1.26994	0.204107	0.99347	0	5.49838	9.0695	70.2272	7.13211	9.42661	6.53924	8.35357	19.2259	11.7503	9.86901	12.0814	7.11485	8.30249	9.04822	8.3745
SLCO1A2	-0.178144	0.150354	-1.18482	0.236087	0.99347	0	19.4369	26.1914	21.8859	34.1206	19.7251	24.5827	22.2762	49.3345	14.6295	14.7429	32.3559	29.5958	37.932	29.0429	29.395
LOC101094682	-0.123954	0.0864422	-1.43396	0.151585	0.99347	0	0.140086	0	0	0.567327	0	0	0.126569	0	0	0	0	0	0.726468	0.253097	0.224819
RECQL	0.218497	0.124805	1.75071	0.0799953	0.99347	0	7.31949	9.66283	10.3417	11.3465	11.1158	10.2933	9.93569	11.1244	11.2834	8.56301	9.37349	9.04179	6.79767	7.40309	8.71173
KCNJ8	-0.217328	0.176068	-1.23434	0.217076	0.99347	0	0.665408	1.35619	1.20252	2.51245	0.762847	1.15042	0.759416	3.14386	1.55633	0.498163	1.11093	1.58108	1.6605	1.45531	1.2365
LOC102901186	-0.165925	0.140424	-1.1816	0.237364	0.99347	0	0.280172	0.169523	2.0042	0.405233	0.653869	0.181646	0.506277	0.483671	0.855983	1.03672	0	0.889356	0.622687	0.189823	1.29271
ST8SIA1	-0.278324	0.168601	-1.65078	0.0987831	0.99347	0	15.0242	19.1561	10.3417	12.8864	11.5517	7.62912	7.53087	26.3601	16.108	14.0428	18.8164	17.0954	13.1802	20.8172	13.7139
C2CD5	-0.110414	0.100265	-1.10122	0.270801	0.99347	0	76.9773	77.2179	44.8139	69.7001	83.0959	69.8125	67.9677	68.1977	99.6052	73.8223	87.6248	85.5264	83.3882	87.8247	92.1195
ETNK1	-0.142622	0.097398	-1.46432	0.143106	0.99347	0	150.347	166.218	307.605	121.246	134.37	134.357	134.48	128.898	191.662	132.902	162.057	156.675	164.753	200.706	146.526
BHLHE41	-0.246885	0.153153	-1.61201	0.106959	0.99347	0	75.9616	96.035	105.661	152.368	44.6266	75.4435	98.9772	167.229	48.791	58.864	81.8618	77.8681	108.399	126.485	107.182
ITPR2	-0.164001	0.149302	-1.09845	0.272007	0.99347	0	41.9908	64.5884	104.058	49.8437	40.2674	34.1494	41.5147	101.934	61.3195	57.6792	65.8227	53.6578	50.8009	68.1464	51.3149
FGFR1OP2	-0.186398	0.139617	-1.33507	0.181855	0.99347	0	95.6087	127.651	37.198	39.7129	69.2012	82.1038	84.6116	39.2983	87.6215	94.0585	96.5817	82.7101	77.1094	50.3663	111.229
MED21	0.155502	0.141081	1.10222	0.270365	0.99347	0	7.17941	9.40855	22.7677	9.48246	10.2984	9.26393	7.8473	14.2683	10.8165	9.94979	11.3176	8.79474	7.05712	8.3522	10.5103
LOC102899618	0.225321	0.174878	1.28844	0.197591	0.99347	0	0.455279	0.423809	0.881849	0.405233	0.708358	0.726582	0.759416	0.604589	0.778166	0.807831	0.833199	0.592904	0.415125	0.379646	0.618251
ARNTL2	-0.184181	0.148361	-1.24143	0.214445	0.99347	0	8.37014	8.81522	3.28689	7.86152	6.70216	11.0198	7.27773	7.37599	8.09293	11.7001	8.05426	12.7968	8.35438	4.74557	9.5548
COL4A3BP	-0.169451	0.147263	-1.15067	0.24987	0.99347	0	49.6955	56.4513	23.0082	36.0658	46.2068	27.2468	39.9959	46.4325	49.9583	47.3928	56.3104	51.5332	45.1448	49.0376	43.4462
PTHLH	0.276467	0.175471	1.57557	0.115124	0.99347	0	2.03125	2.2038	0.481008	0.648373	3.43281	3.51182	1.20241	1.20918	2.17886	2.47735	2.083	1.82812	1.45294	1.83495	1.85475
KL	-0.250265	0.175808	-1.42351	0.154587	0.99347	0	9.21065	4.74666	3.44723	0.97256	5.77584	1.57426	5.69562	9.06884	3.34611	3.56792	6.52673	8.0042	6.0712	13.161	5.22704
IPO8	-0.160172	0.108064	-1.4822	0.138288	0.99347	0	50.501	55.6037	36.7971	40.4423	47.2965	37.5401	45.6282	59.6125	52.9153	42.8824	54.2274	51.2368	50.749	66.8176	48.617
FAM60A	0.20656	0.175474	1.17715	0.239134	0.99347	0	0.770473	1.18666	1.92403	2.18826	0.762847	1.15042	0.8227	2.90203	0.4669	0.834759	1.2498	0.494087	0.622687	1.07566	0.786866
ANKDD1B	-0.192631	0.12838	-1.50047	0.133492	0.99347	0	0.140086	0.169523	0.641344	0.162093	0.217956	0.0605485	0.0632846	0.120918	0.389083	0.35006	0.138867	0.74113	0.518906	2.72079	0.112409
SLC2A13	-0.192278	0.168611	-1.14036	0.254135	0.99347	0	66.4008	46.3647	15.4724	6.80792	51.6012	24.7038	27.1491	17.5331	69.568	60.1834	53.7414	53.1143	43.0173	65.3623	34.0038
MUC19	-0.224185	0.170297	-1.31644	0.188027	0.99347	0	0.630387	0.50857	0.801681	0.48628	0.708358	0.544937	0.759416	1.45101	1.16725	1.64259	1.11093	1.87753	1.0897	0.569468	0.84307
PPHLN1	-0.193205	0.125097	-1.54444	0.122482	0.99347	0	15.9698	21.1057	25.3331	26.6643	17.7634	15.0766	15.6946	33.1315	17.4309	20.9498	18.6776	20.1093	20.4449	21.9562	22.4257
ADAMTS20	-0.292882	0.174675	-1.67672	0.0935964	0.99347	0	1.36584	2.96666	1.92403	6.72687	3.05139	0.968777	1.26569	3.02295	3.65738	2.70623	3.40223	4.29855	4.51448	6.89689	3.54089
LOC101100485	-0.201306	0.166237	-1.21096	0.225909	0.99347	0	3.81734	4.91618	8.97882	11.4276	5.77584	3.20907	3.79708	16.9285	3.03485	3.81027	5.55466	6.32431	7.52413	9.68096	4.66499
LOC105259639	-0.212789	0.160178	-1.32845	0.184028	0.99347	0	19.9973	28.9885	53.7126	69.3759	28.8247	26.8835	25.0607	97.3389	20.0767	21.5826	36.4525	35.8707	50.0744	54.0362	41.3666
NELL2	0.157928	0.114154	1.38347	0.166521	0.99347	0	323.318	269.542	110.472	222.23	419.621	398.167	303.513	65.4166	388.071	296.42	325.92	329.951	352.648	189.823	287.88
SCAF11	-0.224784	0.14442	-1.55646	0.1196	0.99347	0	37.7182	52.8913	90.2692	51.6267	38.4693	25.7331	38.6669	78.8384	42.2544	36.8102	50.8252	46.1477	47.0129	59.1614	50.809
SLC38A1	-0.248421	0.16549	-1.50113	0.133322	0.99347	0	106.045	133.669	86.5815	137.779	90.8333	45.9563	62.9049	163.481	98.1267	95.3645	112.204	106.871	77.9396	111.173	86.2742
RAPGEF3	0.170841	0.143339	1.19187	0.233314	0.99347	0	55.9293	58.4856	185.268	105.036	51.1653	77.1994	97.3318	110.64	76.4937	81.0659	78.8068	56.5235	65.3302	102.568	83.745
TMEM106C	0.119775	0.100468	1.19217	0.233194	0.99347	0	37.1928	31.3618	41.2865	34.8501	42.7739	44.4426	38.7302	32.7687	29.4147	25.2447	35.8276	33.4497	36.7385	45.2411	41.9287
ZNF641	-0.180932	0.141035	-1.28289	0.199531	0.99347	0	11.6271	12.799	11.7045	9.96874	12.3145	7.50802	8.10043	13.18	14.863	10.7576	12.3591	11.4628	10.5857	13.4141	11.9154
STARD13	-0.19293	0.172111	-1.12096	0.262306	0.99347	0	30.6088	33.3961	93.8768	52.3561	22.5585	17.4985	25.8834	55.0176	24.8235	25.4198	58.5323	37.7976	41.3049	46.38	42.1535
KANSL2	0.124902	0.0856356	1.45852	0.144696	0.99347	0	29.4531	33.5656	42.0882	34.8501	35.2	35.7842	32.4017	36.759	31.9826	29.3916	33.1197	28.657	29.422	36.7623	31.3622
LOC101096902	0.231945	0.15715	1.47594	0.139959	0.99347	0	111.684	87.4741	91.5519	127.081	188.914	189.396	88.9149	165.778	129.098	106.849	109.843	119.421	120.386	149.833	109.936
FAIM2	-0.238086	0.138632	-1.7174	0.0859062	0.99347	0	811.308	809.305	289.727	572.108	596.111	411.548	672.083	471.701	667.433	711.672	780.916	725.27	655.793	732.336	770.454
AQP2	0.0850957	0.0750101	1.13446	0.256603	0.99347	0	0	0.0847617	0.0801681	0	0.163467	0.0605485	0.316423	0.120918	0	0.0403916	0	0	0	0.0632743	0.168614
AQP5	0.223242	0.171611	1.30087	0.193305	0.99347	0	0.490301	0.50857	2.96622	0.810466	0.653869	1.08987	0.885985	0.846425	0.23345	0.309669	0.694333	0.345861	0.830249	1.13894	0.281023
ASIC1	-0.170255	0.135049	-1.26069	0.207421	0.99347	0	31.8696	27.6323	12.9071	28.5284	34.6006	27.0652	25.0607	20.7979	39.6865	37.3757	30.134	44.9619	29.4738	55.1119	34.3411
DIP2B	-0.27919	0.162143	-1.72188	0.0850908	0.99347	0	135.568	206.988	332.938	356.605	137.313	106.687	139.922	366.381	151.198	145.006	242.669	206.676	262.047	289.227	194.412
SCN8A	-0.177622	0.160566	-1.10622	0.26863	0.99347	0	297.788	385.242	75.5183	215.422	309.335	159.666	219.661	194.92	407.526	423.95	360.636	353.618	229.616	157.3	267.928
ATG101	0.205419	0.143858	1.42793	0.153313	0.99347	0	38.5236	28.0561	26.9365	30.0683	32.8024	57.0973	44.4258	21.8861	30.8932	29.6205	32.0087	29.8922	32.6911	28.2836	38.1068
WDR41	-0.189058	0.135535	-1.39491	0.163044	0.99347	0	18.001	20.258	15.0716	17.344	22.286	19.315	17.9728	17.5331	20.2323	22.4577	20.5523	29.3982	24.0253	25.1199	27.1469
KRT3	0.196781	0.134424	1.46388	0.143227	0.99347	0	0.210129	0	0.0801681	0.324187	0.435913	0.908228	0.126569	0.725507	0.311266	0.255813	0.347166	0.296452	0.207562	0.253097	0.0562047
KRT78	-0.156471	0.0992689	-1.57623	0.114973	0.99347	0	0.105064	0.169523	0	0.0810466	0.0544891	0.121097	0	0.604589	0.0778166	0.094247	0	0.0494087	0.93403	0.0632743	0.0562047
MFSD5	0.179313	0.111381	1.6099	0.107419	0.99347	0	14.709	13.3924	17.7973	17.0198	17.4365	17.8013	16.011	14.1474	13.2288	15.093	14.2338	12.1051	14.7888	17.2739	13.2643
AAAS	0.145969	0.111002	1.31501	0.188506	0.99347	0	12.7128	12.8838	13.8691	21.2342	13.6223	13.1996	16.5806	21.4025	12.8397	11.7136	13.5395	11.0675	11.7792	17.527	12.7023
PRR13	0.143216	0.126224	1.13461	0.256537	0.99347	0	27.632	28.5647	53.7126	42.3064	26.2637	40.2042	37.2747	39.782	21.5552	22.3231	29.5786	24.9514	28.0209	35.9398	34.6783
TARBP2	0.175928	0.133428	1.31852	0.187329	0.99347	0	14.639	12.6295	16.4345	22.0447	18.0904	24.4616	18.9221	13.9056	17.3531	18.7955	16.2474	15.959	19.459	16.3248	17.5921
NPFF	0.205809	0.175128	1.17519	0.239918	0.99347	0	1.05064	1.27143	1.52319	3.72815	2.5065	1.57426	2.65796	3.86937	3.42393	1.73684	2.63846	1.63049	1.6605	2.97389	2.19198
SMUG1	0.14023	0.110438	1.26976	0.20417	0.99347	0	33.7607	28.2256	23.8901	41.4148	30.5684	36.8135	39.2365	26.481	29.5703	32.1113	32.1476	30.1393	25.4783	31.9535	32.8797
COPZ1	0.132794	0.0985382	1.34764	0.177773	0.99347	0	42.2709	49.7551	59.4847	52.9235	47.1331	56.6734	52.5895	48.1253	41.4762	44.7404	47.5618	42.7385	42.7578	46.5066	51.4835
SCAMP1	-0.181425	0.106256	-1.70743	0.0877419	0.99347	0	258.809	316.331	94.1975	225.148	225.476	239.469	244.722	139.539	240.453	261.764	251.418	273.526	251.514	219.182	300.976
PPP1R1A	0.192562	0.175348	1.09817	0.272129	0.99347	0	13.6934	17.6304	7.93664	7.37525	9.04519	31.6669	19.9979	8.827	20.6214	27.749	12.3591	18.38	12.7651	8.28893	13.2081
TESPA1	-0.18209	0.156982	-1.15994	0.246072	0.99347	0	36.8426	85.1008	10.1813	13.6969	5.83033	23.069	47.4635	0.362754	34.6284	57.8676	63.0454	65.1206	40.9936	0.822565	66.3777
ARSB	-0.181868	0.13616	-1.3357	0.181648	0.99347	0	22.9041	26.3609	13.3079	20.6669	22.3405	18.0435	23.4786	22.7326	29.8816	33.7808	32.2865	30.2381	28.9031	20.1212	29.0578
LOC101101485	-0.135313	0.113189	-1.19546	0.231906	0.99347	0	0.105064	0.339047	0.0801681	0	0.163467	0	0.0632846	0	0.155633	0.0673193	0.0694333	0.0494087	0.207562	0.44292	0.0562047
DMGDH	0.179383	0.155092	1.15662	0.247427	0.99347	0	8.93048	8.98474	10.983	5.91641	8.88172	11.9886	6.26518	11.2454	16.4193	7.66093	9.02633	5.73141	7.62791	6.77035	6.68836
BHMT2	0.22162	0.159527	1.38923	0.164763	0.99347	0	11.0668	8.39141	9.05899	3.89024	8.77275	15.7426	9.99897	7.01324	10.1162	8.52262	7.98483	7.65834	6.53821	6.89689	7.70004
BLOC1S1	0.278922	0.154164	1.80925	0.0704115	0.99347	0	23.0792	25.6828	32.6284	23.0983	25.6644	41.8996	30.1235	27.2065	19.921	19.186	20.0662	16.7001	18.9401	17.7168	26.36
GDF11	-0.16505	0.144738	-1.14034	0.254144	0.99347	0	14.3588	15.0028	26.5356	22.8552	14.2761	10.2933	10.1888	24.3045	15.719	14.2044	13.0535	15.3167	13.3878	22.2725	9.21757
WIBG	0.194421	0.16226	1.19821	0.230837	0.99347	0	4.90301	2.8819	3.12655	5.43013	4.68606	7.93186	4.24007	4.47396	3.89083	4.56425	4.166	4.44678	4.35881	6.07433	4.32776
SUOX	0.107065	0.0974567	1.09859	0.271949	0.99347	0	25.0053	26.7847	23.8901	32.3376	33.0204	27.9129	31.1993	41.233	32.8386	27.2239	33.4668	28.5088	27.969	35.75	31.9243
RPL41	0.156547	0.140623	1.11324	0.265605	0.99347	0	80.6545	95.2722	157.37	101.876	87.9454	136.113	99.0405	104.11	80.1511	89.225	71.5163	73.6683	83.2844	99.2773	98.0772
SLC39A5	0.176293	0.119548	1.47467	0.140302	0.99347	0	27.5969	28.0561	27.5778	60.9471	42.1746	31.1219	36.7684	43.5304	39.6865	32.9461	39.4381	34.2402	29.0587	38.0911	33.1608
MIP	0.10758	0.0909819	1.18243	0.237035	0.99347	0	0.0350215	0	0.240504	0	0.108978	0.121097	0.0632846	0.362754	0.155633	0.161566	0.2083	0	0.0518906	0	0
GLS2	-0.145051	0.123728	-1.17234	0.24106	0.99347	0	112.629	105.274	48.9827	79.3447	79.772	104.87	106.951	50.06	96.1035	98.2996	97.6232	92.493	88.3178	78.0172	138.095
RBMS2	-0.180194	0.130267	-1.38327	0.166582	0.99347	0	14.3588	19.58	39.2022	21.2342	16.6192	11.6859	17.0236	26.7228	22.5668	21.5287	16.7334	18.0836	17.0201	18.5394	20.6271
RDH16	0.273684	0.173762	1.57505	0.115244	0.99347	0	5.11314	10.9343	13.2277	14.4263	6.9746	8.71899	16.5173	23.4581	3.65738	8.3072	9.09576	6.17608	5.34473	6.70707	10.5665
MYO1A	0.207983	0.176054	1.18136	0.237461	0.99347	0	0.94558	1.61047	0.561176	2.83663	1.96161	2.2403	3.98693	1.81377	2.49013	1.1175	2.4996	2.91511	1.45294	2.53097	2.52921
TMEM194A	-0.222146	0.175885	-1.26302	0.206581	0.99347	0	1.75107	3.05142	3.04639	2.99873	2.66997	1.02933	1.89854	4.47396	2.87921	2.26193	3.40223	3.70565	2.23129	2.78407	3.82192
NAB2	0.148528	0.0958555	1.5495	0.121262	0.99347	0	37.7882	33.9894	27.7381	27.4748	38.6873	40.7492	42.8437	28.4157	37.6632	36.5544	35.8276	34.2402	29.889	27.0814	35.4089
STAT6	0.194613	0.142152	1.36905	0.170983	0.99347	0	34.6713	26.5304	49.0628	27.718	54.1622	38.1456	37.3379	31.9223	36.0291	30.3071	39.577	35.8707	36.9461	35.8132	29.0016
MTX3	-0.185754	0.152394	-1.21891	0.222877	0.99347	0	31.8345	48.0599	20.2825	46.6018	37.652	23.6139	28.4148	46.7952	31.9048	41.2802	43.5347	46.1971	38.1396	41.1915	36.7579
SHMT2	0.186846	0.130377	1.43312	0.151825	0.99347	0	15.5846	14.0704	18.118	21.3963	21.4142	22.9479	15.5047	16.3239	12.5285	14.4333	15.7614	15.5143	14.9445	17.0841	19.784
DDIT3	0.193898	0.164934	1.17561	0.239753	0.99347	0	10.6115	13.2228	97.4042	11.4276	8.71826	21.858	13.0366	8.34333	7.39258	12.0905	11.9425	8.69593	11.4678	12.8447	13.7701
KIF5A	-0.265155	0.146608	-1.8086	0.0705137	0.99347	0	1870.71	1664.13	607.995	710.455	1475.29	834.419	1350.37	502.414	1802	1910.98	1802.9	1767.25	1624.12	1002.39	1801.36
SLC26A10	-0.209032	0.132309	-1.57988	0.114135	0.99347	0	12.8529	14.6638	4.08857	16.2904	12.7504	9.99051	12.6569	14.1474	12.6841	14.7564	12.2203	16.8978	10.7413	13.5407	15.5125
OS9	0.158219	0.105516	1.49948	0.133749	0.99347	0	88.0791	78.4893	96.6025	116.869	109.469	119.402	95.0535	98.1853	90.7342	80.5408	84.0143	84.143	94.1295	101.555	92.4005
LOC105260763	0.312232	0.17123	1.82346	0.068233	0.99347	0	0.910559	1.27143	0.561176	1.13465	1.08978	2.60359	4.05022	0.483671	1.8676	1.4541	1.80527	0.839947	0.622687	1.13894	2.30439
TSPAN31	0.169152	0.137722	1.22821	0.219368	0.99347	0	22.5538	24.8352	53.0713	28.6095	24.0297	36.3897	40.249	23.579	27.4693	28.6376	28.1899	28.8053	28.0209	28.7898	33.498
METTL1	0.17157	0.148278	1.15708	0.247239	0.99347	0	8.4752	7.45903	9.62017	7.78048	10.0805	12.8363	11.4545	6.40865	7.54821	8.94	6.31843	8.69593	7.88737	6.89689	10.2855
AVIL	0.208211	0.174009	1.19655	0.231481	0.99347	0	1.19073	0.423809	1.68353	0.810466	2.23405	0.605485	1.39226	1.57193	2.10105	1.02325	2.43016	1.53167	1.19348	1.58186	1.34891
LRIG3	-0.285022	0.16862	-1.69033	0.0909655	0.99347	0	4.06249	4.83142	4.48941	7.05106	4.95851	2.66414	5.06277	12.5755	5.36935	6.39533	5.55466	6.17608	7.67981	6.26415	8.3745
TBC1D30	-0.169738	0.146559	-1.15816	0.2468	0.99347	0	47.3491	66.7075	21.4049	56.4895	44.2996	33.3622	49.0456	41.3539	48.9466	55.4711	53.1165	54.9918	41.4087	40.2424	57.7784
LLPH	-0.216525	0.170508	-1.26988	0.204128	0.99347	0	5.67348	11.1885	54.1134	6.15955	6.4842	7.56857	5.82219	7.85966	5.05808	5.33169	4.51316	6.02786	6.48632	7.40309	11.4658
GRIP1	-0.200968	0.155823	-1.28972	0.197148	0.99347	0	24.41	23.1399	36.9575	20.5858	33.1839	14.6527	19.6182	38.8146	24.5122	19.4957	24.5794	30.0899	33.0543	48.1517	28.271
ANKRD34B	-0.220966	0.16675	-1.32514	0.185126	0.99347	0	7.03932	9.15426	3.92823	10.2929	6.86563	4.29895	8.29029	12.9382	5.75843	5.53364	9.16519	10.8205	6.69388	26.1955	12.4774
FRS2	-0.219178	0.140322	-1.56197	0.118296	0.99347	0	39.8895	53.2304	66.299	44.4946	46.4792	30.7587	33.6674	75.3318	48.5576	50.9338	49.9225	54.3001	49.1923	57.0101	49.4039
CCT2	0.114538	0.0896594	1.27748	0.201434	0.99347	0	93.2272	108.665	171.079	116.221	117.805	130.543	117.963	118.741	97.1151	105.543	108.455	106.772	108.348	117.88	121.233
RAB3IP	0.222041	0.134164	1.655	0.0979255	0.99347	0	18.7015	15.5962	17.3163	15.561	28.4978	20.5865	17.783	23.8208	20.777	22.2827	19.3719	20.554	17.3833	22.9053	17.4797
TSPAN8	-0.270272	0.168339	-1.60552	0.108378	0.99347	0	3.7473	1.01714	0.320672	4.61966	2.23405	2.48249	0.316423	0.725507	1.24507	0.161566	1.11093	2.96452	3.42478	4.30265	1.57373
RASGRF2	-0.234843	0.17607	-1.3338	0.182268	0.99347	0	438.469	923.225	161.458	3.16082	160.579	383.03	578.358	14.9938	537.635	858.779	430.07	657.679	372.989	43.9123	468.073
CSRP2	-0.235121	0.176077	-1.33533	0.181768	0.99347	0	25.6007	11.1038	35.5144	2.51245	16.1288	23.0084	4.87292	15.3566	27.4693	4.82006	13.0535	16.4037	27.1388	12.9079	15.2877
CKMT2	-0.206069	0.159757	-1.28989	0.197088	0.99347	0	8.01992	8.47617	10.9029	9.15827	7.02909	7.02363	7.72073	11.4872	8.87109	10.8519	8.60973	8.94297	7.93926	10.2504	15.0066
OTOGL	-0.278758	0.154089	-1.80907	0.0704409	0.99347	0	0.560344	0.254285	0	0	0.163467	0.363291	0.0632846	0	0.700349	0.727048	0.2083	0.691721	0.415125	0.0632743	0.393433
CCDC59	0.15863	0.143778	1.1033	0.269898	0.99347	0	10.4364	12.7143	14.1897	13.4537	10.8978	17.6802	16.1376	10.5199	11.2834	14.1101	10.901	10.4252	13.1802	10.8199	13.6577
TMTC2	-0.266322	0.156143	-1.70563	0.0880776	0.99347	0	49.0301	60.8589	150.315	131.133	51.8191	40.6281	48.7925	142.199	38.6748	43.7306	79.64	73.3225	91.6906	104.656	75.4267
LRRIQ1	0.24999	0.175585	1.42375	0.154518	0.99347	0	1.05064	1.1019	3.52739	1.62093	2.17956	1.15042	1.07584	7.49691	0.622533	1.06364	2.63846	0.74113	1.91995	8.03583	1.46132
ALX1	0.164555	0.113464	1.45028	0.14698	0.99347	0	0.0350215	0.169523	0.160336	0.0810466	0.272446	0.121097	0.0632846	0	0	0.686657	0.347166	0.0988173	0.0518906	0.189823	0
CEP290	0.133659	0.116209	1.15016	0.250077	0.99347	0	20.4175	28.7342	16.8353	28.7716	34.0012	28.2762	29.6805	22.9744	30.8932	26.6584	32.0782	29.3487	27.502	32.6495	30.0695
NUDT4	-0.12884	0.109474	-1.1769	0.239236	0.99347	0	176.543	223.517	301.352	195.16	187.061	162.694	149.795	200.965	172.908	191.618	200.384	187.209	177.206	175.649	180.417
CRADD	-0.218855	0.148751	-1.47129	0.141214	0.99347	0	11.5921	12.9685	5.13076	6.97001	9.31764	7.14473	7.15117	10.5199	11.6725	11.5924	12.0814	10.1288	8.8214	8.98494	11.1285
TMCC3	-0.173347	0.15531	-1.11613	0.264365	0.99347	0	12.2925	14.4943	19.4007	24.9624	13.6223	8.84009	14.9985	44.6187	14.4739	9.92286	19.0247	19.2694	15.9304	31.827	16.9738
CCDC38	-0.211689	0.176003	-1.20276	0.22907	0.99347	0	1.05064	2.96666	1.04218	1.45884	1.30774	1.08987	1.26569	0.725507	1.01162	1.09057	1.52753	1.97635	1.71239	1.70841	1.51753
ATP6AP1L	0.193971	0.167364	1.15898	0.246466	0.99347	0	1.61099	1.35619	1.28269	1.45884	6.59318	1.08987	1.96182	1.08826	1.32288	1.87148	4.51316	1.28463	3.73612	1.89823	4.27156
LOC101092527	0.310632	0.174559	1.77953	0.0751532	0.99347	0	0.875537	1.1019	2.96622	0.405233	1.14427	1.33207	1.32898	1.3301	0.622533	1.38678	1.52753	0.839947	0.726468	2.27787	1.06789
ACTR6	-0.164354	0.127572	-1.28833	0.197633	0.99347	0	21.6783	23.818	18.599	27.1506	18.8532	23.6139	17.5931	23.0953	20.6214	21.246	18.4693	23.7162	17.3315	21.1336	26.36
GAS2L3	0.222129	0.135455	1.63987	0.101032	0.99347	0	0.420258	0.0847617	0.561176	0	1.03529	0.42384	0.189854	0.725507	0.23345	0.228886	0.2083	0.247043	0.103781	0.253097	0.0562047
ARL1	-0.132156	0.119618	-1.10481	0.26924	0.99347	0	75.6464	89.2541	64.5353	75.1302	70.8358	93.0026	69.1068	63.361	59.3741	72.6914	64.5035	73.2236	78.4586	72.5756	96.8407
GNPTAB	-0.177786	0.113631	-1.56459	0.117679	0.99347	0	146.355	129.007	95.9612	76.508	136.55	100.753	110.179	83.3124	125.518	113.325	107.76	130.439	129.623	123.954	108.475
DRAM1	0.211227	0.175862	1.2011	0.229713	0.99347	0	2.94181	5.59427	51.067	5.75431	3.54179	9.56667	6.5816	16.6867	4.43555	3.39289	3.05506	3.95269	5.18906	7.21327	4.94601
HAPLN1	0.272916	0.158607	1.72071	0.0853032	0.99347	0	10.3313	16.8676	14.3501	6.32164	17.6545	18.0435	16.0743	20.677	21.9443	28.0317	12.6369	16.0578	9.44408	12.8447	11.4095
PAH	-0.171109	0.12244	-1.3975	0.162264	0.99347	0	21.5382	20.0885	12.3459	10.0498	17.0006	23.9772	15.2516	3.99029	26.302	22.4308	20.6217	20.554	22.6762	3.79646	23.606
NT5DC3	0.17707	0.139621	1.26822	0.20472	0.99347	0	197.696	171.558	50.105	65.4857	172.948	140.291	226.243	31.9223	217.342	190.635	196.01	128.265	145.034	41.0017	135.734
EDIL3	-0.1574	0.126596	-1.24332	0.213751	0.99347	0	287.491	334.809	219.34	368.519	298.328	261.146	314.525	386.333	240.92	320.763	408.684	376.494	409.209	379.329	378.426
NUAK1	-0.238293	0.156878	-1.51897	0.12877	0.99347	0	174.722	189.781	111.193	102.524	85.8203	120.31	188.652	126.843	117.892	132.713	199.829	154.501	187.844	78.2703	198.009
RIC8B	-0.156839	0.143461	-1.09325	0.274283	0.99347	0	38.2435	41.279	38.641	25.6107	43.5913	37.0557	37.3379	21.4025	48.6354	39.3952	39.577	67.344	38.1915	73.8411	41.3104
PRDM4	0.0973048	0.0857669	1.13453	0.256574	0.99347	0	27.3168	26.2761	36.0756	39.5508	32.312	27.7918	29.3641	33.0106	27.5471	28.7857	29.7174	27.7183	25.6339	38.4075	29.114
FBXO7	-0.138432	0.126642	-1.09309	0.274353	0.99347	0	26.3011	29.2428	46.8983	46.7639	25.6099	32.454	29.8071	49.5763	25.2126	23.831	31.3838	32.3133	29.1625	47.076	42.2659
SYN3	-0.284259	0.174188	-1.63192	0.102697	0.99347	0	15.1293	21.2752	3.12655	4.13338	13.9492	4.48059	9.55598	20.3142	11.439	16.5202	14.9282	16.9472	11.0527	12.7181	11.3533
MYH9	0.20458	0.128684	1.58979	0.111883	0.99347	0	97.3948	95.7807	259.825	107.387	112.792	90.0357	148.023	215.355	102.874	108.532	131.229	105.784	103.47	111.236	84.6442
LOC102901772	0.238925	0.174073	1.37256	0.169891	0.99347	0	0.350215	0.762855	1.7637	1.29675	0.544891	1.33207	1.13912	1.08826	0.778166	0.228886	0.972066	0.691721	0.88214	1.01239	0.562047
TEX33	0.162587	0.142636	1.13988	0.254338	0.99347	0	0.070043	0.0847617	1.12235	0.48628	0.217956	0.42384	0.569562	0.241836	0.155633	0.121175	0.277733	0.0988173	0.311343	0.506194	0.393433
LOC105260792	-0.169418	0.136193	-1.24395	0.213517	0.99347	0	10.1562	8.30665	6.17294	6.80792	9.53559	10.0511	8.03715	6.7714	9.88271	7.76864	10.9705	11.0181	11.2603	10.0606	14.4446
C1QTNF6	0.218298	0.174259	1.25272	0.210308	0.99347	0	2.20635	1.35619	2.80588	1.05361	4.30464	3.14852	3.03766	7.73874	1.55633	3.36596	0.555466	1.43285	1.86806	1.64513	2.3606
SSTR3	-0.225372	0.170031	-1.32547	0.185014	0.99347	0	22.5188	11.1885	4.0084	1.78303	7.46501	11.9886	14.9985	6.65048	14.3183	11.6597	11.6648	11.9569	11.2084	5.56813	10.6789
GCAT	0.21734	0.120613	1.80196	0.071551	0.99347	0	11.9423	11.6971	10.1813	22.1257	12.1511	17.1958	14.3023	17.1703	12.0616	12.2521	12.5674	10.3758	10.6895	17.3371	12.8147
CB4H22orf23	-0.234862	0.150237	-1.56327	0.117988	0.99347	0	6.09374	7.37427	10.983	10.8603	6.59318	4.66224	6.01204	14.9938	4.2021	4.63157	7.70709	7.26307	8.30249	10.5035	6.57595
SOX10	-0.213279	0.167202	-1.27557	0.202107	0.99347	0	63.6341	50.518	126.104	167.604	61.5182	59.4587	63.8542	176.54	39.9199	40.3512	89.2912	70.3085	118.829	118.196	75.3705
PLA2G6	-0.152857	0.132387	-1.15463	0.248244	0.99347	0	40.2047	31.6161	34.1516	43.2789	45.2804	45.0481	38.2872	42.8049	34.8618	35.2753	34.0223	50.3474	47.2204	62.2619	54.912
DMC1	0.238999	0.175872	1.35894	0.174166	0.99347	0	0.875537	0.762855	1.60336	0.97256	1.63467	1.51371	0.759416	0.725507	1.32288	1.73684	0.972066	0.494087	0.830249	0.632743	0.899275
NPTXR	0.24221	0.164823	1.46951	0.141694	0.99347	0	1200.5	804.473	240.424	91.5827	1482.16	1286.05	1470.17	83.6752	1707.92	1440.36	911.034	851.064	1244.34	161.476	536.193
CBX6	0.151489	0.136521	1.10964	0.267155	0.99347	0	244.275	191.646	76.4803	134.618	241.169	238.985	216.75	90.8093	294.147	300.688	218.715	195.51	184.471	119.525	132.587
PDGFB	0.242498	0.149133	1.62605	0.103939	0.99347	0	20.5926	13.3924	15.0716	14.9126	22.1226	18.5279	19.3651	19.4678	23.9675	16.1162	25.0654	14.3779	17.3315	14.5531	12.4212
SYNGR1	0.156314	0.141769	1.10259	0.270204	0.99347	0	736.257	435.845	171.8	471.205	721.327	668.88	593.23	378.473	679.495	589.623	602.681	475.954	534.006	365.092	439.183
LOC102901054	0.278294	0.165018	1.68644	0.0917102	0.99347	0	0.490301	1.01714	1.12235	1.62093	0.59938	0.726582	1.45555	1.45101	1.55633	0.740512	1.52753	0.0988173	0.674577	0.379646	0.618251
ENTHD1	-0.249826	0.165104	-1.51314	0.130245	0.99347	0	0.315193	0.678094	0.240504	0.648373	0.163467	0.726582	0.316423	0	0.311266	0.794367	0.4166	0.74113	0.778359	0.0632743	1.06789
SGSM3	0.151031	0.137175	1.10101	0.270891	0.99347	0	183.162	137.483	116.965	82.9918	155.948	249.944	218.016	60.2171	183.881	181.129	160.669	148.621	175.079	90.0393	164.23
XPNPEP3	-0.274237	0.151769	-1.80694	0.070772	0.99347	0	4.20258	4.15332	3.68773	3.07977	3.26935	2.72468	2.65796	4.59488	5.91406	3.94491	3.5411	2.91511	3.58045	5.56813	4.32776
CHADL	0.182345	0.164478	1.10862	0.267592	0.99347	0	5.11314	4.32285	5.69193	5.59222	6.81114	8.2346	5.18934	7.25507	5.36935	4.92777	4.09656	3.65624	4.77393	5.82123	4.66499
NAGA	0.15142	0.120647	1.25506	0.209457	0.99347	0	16.5652	15.5114	25.8141	22.6931	18.7443	22.1608	20.6308	24.6672	15.8746	18.5532	19.0247	18.9729	13.8548	28.0938	21.5826
FAM109B	-0.223448	0.168628	-1.32509	0.185141	0.99347	0	0.525322	0.847617	0.481008	0.648373	0.326935	0.242194	0.442993	2.0556	0.311266	0.888614	0.486033	0.642313	0.467015	0.569468	0.337228
NDUFA6	0.225673	0.140415	1.60718	0.108015	0.99347	0	18.8416	20.5971	21.5652	28.7716	19.5616	29.5477	26.1998	25.2718	17.0418	18.607	21.4549	17.0954	16.8125	17.4004	26.8096
A4GALT	0.277969	0.164937	1.6853	0.0919302	0.99347	0	0.70043	1.01714	17.4766	0.48628	0.653869	2.17975	0.759416	2.78111	0.23345	1.53488	0.555466	0.296452	0.467015	0.506194	0.449637
TTLL1	0.230676	0.133118	1.73287	0.0831192	0.99347	0	43.0764	38.058	45.9363	42.9547	53.6718	64.7264	48.3495	46.9161	40.5424	40.1088	35.2721	36.0189	40.4746	48.8477	46.9871
BIK	-0.228275	0.165749	-1.37723	0.168442	0.99347	0	0.70043	0.423809	0.481008	0.567327	0.217956	0.484388	0.506277	0.241836	0.544716	0.17503	0.2083	0.642313	0.518906	1.01239	0.786866
TTLL12	0.178163	0.121749	1.46336	0.143368	0.99347	0	191.603	136.636	113.518	170.927	195.289	228.692	199.347	133.856	205.047	149.462	157.683	168.632	157.228	189.19	149.954
EFCAB6	0.242091	0.154378	1.56817	0.116841	0.99347	0	9.59589	10.2562	7.69613	5.99745	12.9139	10.3538	7.91058	6.7714	11.5169	8.02446	9.65123	7.4113	5.44851	9.11149	7.86866
LOC105260785	0.201733	0.162196	1.24376	0.213589	0.99347	0	0.630387	0.762855	0.240504	0.405233	0.871826	1.21097	1.07584	0.604589	1.32288	1.05018	0.833199	1.23522	0.0518906	1.01239	0.674456
PRR5	0.196108	0.156727	1.25127	0.210836	0.99347	0	14.3238	10.7647	9.37966	23.2604	12.478	17.8013	14.9352	10.8826	12.1394	10.798	11.1093	8.25125	11.3121	14.0469	8.82413
LOC102899874	-0.264813	0.158575	-1.66996	0.0949279	0.99347	0	2.83674	3.39047	2.72571	4.37652	3.21486	2.72468	2.59467	3.86937	3.42393	2.55813	3.47166	3.21156	3.99557	4.23938	4.94601
FAM118A	0.182836	0.120168	1.5215	0.128134	0.99347	0	48.6449	40.2618	42.9701	38.173	46.0433	57.7633	48.4128	31.3177	45.0558	45.3193	44.8539	34.6355	39.1255	37.9013	38.3878
LOC105260784	0.28139	0.174986	1.60807	0.10782	0.99347	0	1.7861	0.932379	1.20252	0.891513	2.39752	2.60359	2.65796	0.362754	3.42393	1.52142	3.3328	2.17398	1.14159	0.696017	2.13578
LOC102900351	0.236911	0.175685	1.3485	0.177498	0.99347	0	4.62284	3.30571	7.05479	2.67454	4.90402	2.2403	3.22752	5.80406	3.57956	1.9388	6.0407	1.7293	2.69831	2.4677	2.75403
PPARA	-0.228511	0.167435	-1.36477	0.172326	0.99347	0	19.0167	22.4619	23.6496	17.7492	18.0359	7.50802	12.0874	20.556	23.8119	18.4455	22.4269	18.2318	18.0579	30.8146	19.3344
TRMU	0.168924	0.144679	1.16757	0.242978	0.99347	0	17.7209	16.6133	14.6708	14.1021	16.3467	19.6783	20.9472	7.61783	15.9524	12.683	15.3448	12.2039	14.218	10.5668	11.522
LOC102901664	-0.209197	0.153073	-1.36665	0.171736	0.99347	0	20.0323	11.4428	10.7425	46.845	11.1158	12.3519	13.6695	22.6116	10.6609	9.69398	14.6504	13.0933	11.7273	35.3703	21.0205
ALG12	0.220731	0.157905	1.39788	0.16215	0.99347	0	20.3475	11.9514	29.9829	23.7467	23.3758	32.7568	22.2762	21.5234	24.0453	21.6768	19.6496	18.2812	18.473	18.7925	19.0534
MLC1	0.165303	0.116221	1.42231	0.154935	0.99347	0	233.944	271.237	578.733	251.569	260.839	346.822	325.853	361.182	305.119	356.886	240.447	234.741	263.137	328.014	283.609
HDAC10	0.244633	0.171572	1.42583	0.153917	0.99347	0	20.6627	22.8857	51.9489	49.4385	47.7869	62.7283	49.6152	28.4157	51.359	35.2753	45.4788	37.9459	40.3709	34.5477	39.7929
MAPK12	0.222507	0.149689	1.48646	0.137157	0.99347	0	8.9655	5.84856	8.49781	6.24059	9.80804	12.473	10.8217	3.62754	10.9721	6.03181	7.49879	7.46071	9.23652	17.6535	10.173
MAPK11	0.257787	0.14261	1.80764	0.0706627	0.99347	0	60.1669	45.4323	28.7803	28.7716	54.5436	84.8285	88.1555	9.91526	70.3462	60.2508	53.2553	55.4859	50.1263	29.4858	52.8886
DENND6B	0.238561	0.163459	1.45946	0.14444	0.99347	0	81.8803	66.9618	93.3958	126.352	167.608	160.333	161.439	62.0309	163.57	104.062	136.436	131.229	139.378	133.888	120.222
PPP6R2	0.157826	0.106335	1.48423	0.137748	0.99347	0	145.304	109.512	94.0371	117.761	148.047	164.874	157.642	92.1394	160.147	142.865	136.436	123.275	137.302	105.162	122.526
LMF2	0.201926	0.158401	1.27478	0.202389	0.99347	0	20.8028	16.2742	37.4385	34.1206	31.8761	38.5089	32.0853	29.383	27.2358	26.2007	27.4261	25.0008	31.8608	32.2066	24.1118
ARRDC3	-0.178721	0.154822	-1.15437	0.24835	0.99347	0	23.9547	30.938	108.868	18.3976	25.5009	15.7426	22.2762	39.4192	35.1731	30.563	33.7446	29.744	29.8371	42.7101	33.3856
LOC102899515	-0.278924	0.166303	-1.6772	0.0935025	0.99347	0	0.630387	0.593332	0.561176	0.891513	0.217956	0.544937	0.316423	0.362754	0	0.363524	0.2083	0.790539	0.311343	0.253097	0.562047
NOC2L	0.155117	0.104664	1.48204	0.138331	0.99347	0	44.4073	38.8209	49.8645	52.5993	45.8798	53.7066	59.0446	53.8084	40.3868	42.0207	44.5067	44.616	47.9469	52.2645	46.3127
PLEKHN1	-0.186932	0.16151	-1.1574	0.247107	0.99347	0	0.350215	0.169523	0.160336	0.405233	0.435913	0.484388	0.126569	0.604589	0.544716	0.498163	0.4166	0.839947	0.726468	0.88584	0.674456
ISG15	-0.179469	0.160655	-1.11711	0.263949	0.99347	0	32.605	6.78094	27.0968	7.94257	4.68606	22.8873	7.15117	41.7167	5.68061	5.87024	8.40143	13.9827	18.2136	22.3358	15.4001
AGRN	0.233311	0.161646	1.44335	0.148923	0.99347	0	108.111	64.1646	63.1724	61.4334	121.674	102.993	147.01	102.297	175.243	150.257	99.0813	93.7282	108.503	90.2924	54.1251
UBE2J2	0.145412	0.0966835	1.504	0.13258	0.99347	0	20.9429	19.0714	26.4555	19.9375	23.4848	27.4285	24.4279	20.3142	20.0767	22.7135	21.8715	21.641	20.7562	20.9438	22.5381
ACAP3	0.245408	0.162358	1.51152	0.130655	0.99347	0	75.2962	50.0942	55.9573	63.5406	98.0804	107.474	130.683	28.8994	104.508	88.7807	78.8762	84.39	84.893	68.6526	59.4083
PUSL1	0.249392	0.165043	1.51108	0.130769	0.99347	0	3.60721	2.37333	1.92403	2.51245	5.55789	5.63101	4.36664	1.45101	5.99188	3.58139	4.23543	4.64441	3.42478	3.85973	2.86644
CPTP	0.19239	0.141517	1.35949	0.173991	0.99347	0	19.9623	15.7657	13.0674	17.8303	21.4142	27.2468	25.567	22.4907	18.2869	20.3708	17.4972	17.3919	18.3693	15.5022	16.6928
CCNL2	0.138327	0.119981	1.15291	0.248946	0.99347	0	18.6665	21.0209	45.2148	23.9088	27.408	29.0027	27.4023	24.4254	27.5471	22.9155	23.6767	22.8762	25.5302	22.9053	24.5052
MRPL20	0.16908	0.144362	1.17122	0.241509	0.99347	0	15.7247	15.5962	18.2783	23.5035	17.6	26.7019	18.0994	20.0724	14.007	16.0624	14.9976	14.7238	18.0579	16.6411	20.4585
ANKRD65	-0.184075	0.151649	-1.21383	0.224814	0.99347	0	0.490301	0.593332	0.0801681	0.405233	0.163467	0.121097	0.379708	0.483671	0.23345	0.282741	0.2083	0.296452	0.155672	0.506194	0.281023
TMEM88B	-0.205628	0.175756	-1.16997	0.242014	0.99347	0	8.75537	6.61141	9.37966	24.1519	5.06749	7.08418	8.10043	26.9647	4.2021	4.6181	17.7055	10.2276	17.2277	19.2986	11.0161
ATAD3A	0.212027	0.126848	1.6715	0.094623	0.99347	0	28.6476	19.4952	28.7803	34.2017	33.1839	36.208	35.123	22.3698	30.971	31.0342	27.8427	26.7301	26.0491	23.1584	28.8892
TMEM240	0.221021	0.149386	1.47954	0.138997	0.99347	0	13.098	10.7647	7.37546	18.6407	12.9684	23.2506	12.3405	8.58517	15.6411	13.4908	12.498	12.3028	12.1943	7.78273	12.1964
SSU72	0.169016	0.132782	1.27288	0.203062	0.99347	0	57.8555	54.3323	60.2062	56.6516	55.143	84.3441	74.043	55.1385	54.5494	50.9742	50.8252	51.0392	52.617	53.53	68.2887
CC1H1orf233	0.182343	0.14493	1.25815	0.208339	0.99347	0	42.2359	40.1771	30.6242	52.113	35.7449	57.7633	59.1711	50.6646	34.9397	37.4564	33.3974	32.6097	36.3753	46.6964	40.5236
GABRD	0.189434	0.130096	1.45611	0.145363	0.99347	0	159.418	155.283	74.1554	254.973	133.934	204.775	205.295	109.672	160.691	188.656	159.141	130.439	121.009	63.5274	171.368
PRKCZ	0.222784	0.132931	1.67594	0.09375	0.99347	0	355.433	247.165	152.64	288.607	331.294	472.824	408.502	202.658	354.532	315.148	280.302	306.186	299.305	241.708	291.477
MORN1	0.179745	0.14621	1.22936	0.218936	0.99347	0	5.25322	3.9838	5.69193	5.51117	5.06749	7.38692	5.69562	5.92498	4.98026	4.44307	4.72146	4.44678	4.56637	5.75796	4.55258
PEX10	0.182487	0.114235	1.59748	0.11016	0.99347	0	20.8378	17.8	37.9997	19.6133	22.2316	27.7312	21.8965	20.7979	21.4774	22.7674	20.4828	18.2318	18.6806	19.7416	18.941
LOC102901300	0.268099	0.162919	1.6456	0.099847	0.99347	0	0.560344	0.593332	0.40084	1.13465	0.926315	1.45316	0.8227	1.3301	2.10105	0.35006	0.555466	0.148226	0.259453	0.379646	0.449637
PLCH2	0.273138	0.162662	1.67917	0.0931181	0.99347	0	46.4035	24.6657	11.1434	35.7416	56.5052	55.0992	46.3876	3.99029	67.3114	49.1565	41.3128	29.2005	44.6778	19.6783	25.3483
PANK4	0.200472	0.137682	1.45605	0.145379	0.99347	0	19.6471	19.4104	19.4007	33.9585	30.9498	29.9715	31.7689	23.3371	29.259	28.8665	29.162	25.0008	26.9831	26.4486	24.5052
TTC34	0.19018	0.174747	1.08832	0.276454	0.99347	0	4.27262	2.62761	3.28689	3.80919	5.88482	4.84388	2.4681	6.7714	3.65738	2.32925	3.81883	2.02576	4.4107	9.80751	2.30439
LOC102900221	-0.184639	0.169717	-1.08792	0.27663	0.99347	0	1.50592	1.61047	1.44302	1.53989	1.30774	1.75591	1.26569	1.93469	1.47852	1.68298	1.73583	2.02576	1.45294	2.08805	2.19198
ACOT7	0.177255	0.134561	1.31728	0.187744	0.99347	0	228.69	164.268	97.1637	223.04	207.549	307.768	246.557	170.011	189.95	184.361	180.804	187.111	179.645	197.985	205.484
ZBTB48	0.151422	0.133818	1.13155	0.257822	0.99347	0	8.3001	8.13712	14.1096	9.96874	11.2792	13.139	11.9608	8.70609	12.6063	9.59973	10.5539	9.19001	12.0905	11.8323	10.8475
LOC101080612	-0.174013	0.159727	-1.08944	0.27596	0.99347	0	6.79417	7.79808	5.85227	4.13338	6.10278	4.29895	4.1135	3.26478	7.00349	5.56057	7.98483	6.76899	5.91553	6.70707	7.02558
LOC105260796	-0.275845	0.174019	-1.58514	0.112933	0.99347	0	30.7139	42.0418	6.73412	22.4499	17.491	9.86941	26.3264	34.8243	29.8816	45.0231	36.5913	34.4872	22.3648	20.2478	26.3038
VAMP3	-0.170994	0.155831	-1.0973	0.272509	0.99347	0	43.0764	61.9608	139.092	100.417	42.1746	56.6734	57.4625	132.526	36.496	40.607	74.5019	55.98	83.44	91.0517	86.4428
ERRFI1	-0.16874	0.106818	-1.57969	0.114177	0.99347	0	28.0522	29.2428	174.606	38.6593	22.3405	25.9753	30.7563	39.4192	29.1812	32.6902	29.3008	32.2145	28.7474	34.8641	31.9243
ENO1	0.219985	0.13576	1.6204	0.105147	0.99347	0	824.406	618.421	729.369	804.874	723.07	1080.91	1021.67	739.534	701.517	693.24	668.99	591.274	704.415	613.191	761.18
LOC102899466	-0.235422	0.168634	-1.39606	0.162697	0.99347	0	0.595365	2.11904	2.80588	6.80792	0.326935	0.84768	1.58212	4.83671	0.855983	1.31946	0.902633	1.58108	1.24537	0.759291	2.30439
SPSB1	0.232771	0.166485	1.39816	0.162066	0.99347	0	1.89116	2.03428	19.561	3.07977	1.79814	2.60359	3.60722	7.73874	1.24507	3.13708	2.63846	1.67989	2.1794	3.41681	2.47301
LOC102899639	-0.123206	0.105992	-1.1624	0.245073	0.99347	0	0.0350215	0.254285	0.320672	0.162093	0	0	0.126569	0.362754	0	0.0403916	0.138867	0.0988173	0.103781	0.0632743	0.449637
FAM81B	0.102373	0.0704392	1.45335	0.146126	0.99347	0	0	0	0.320672	0	0.108978	0	0.0632846	0.483671	0	0	0.2083	0.0494087	0	0.253097	0
UBE4B	-0.220283	0.139338	-1.58093	0.113895	0.99347	0	90.8107	93.3226	73.8348	116.869	88.7627	50.9213	75.4353	110.277	85.7539	82.1026	102.692	100.3	90.4972	93.2663	95.3793
PGD	0.15647	0.122097	1.28152	0.20001	0.99347	0	57.2251	47.4666	81.2102	72.6988	58.6848	75.2013	62.9682	77.8711	46.69	50.3817	48.8116	51.2368	45.4561	68.2097	62.9492
SRM	0.1581	0.11189	1.41299	0.157657	0.99347	0	37.438	28.1409	32.1474	28.3663	40.0495	45.1692	36.5785	40.2656	35.8735	37.82	33.8834	31.671	31.1862	35.4969	37.6009
FBXO2	0.219667	0.172379	1.27433	0.202548	0.99347	0	164.741	103.325	146.547	115.897	75.7943	246.433	184.918	158.161	86.3764	115.951	128.452	78.8562	116.079	87.5716	119.66
AGTRAP	0.179167	0.133417	1.34291	0.179302	0.99347	0	20.4526	14.4943	35.6748	17.9113	20.1065	27.3679	20.0612	32.2851	20.777	17.4357	19.6496	14.8226	20.7043	19.2354	20.2337
KIAA2013	0.156932	0.117088	1.34029	0.18015	0.99347	0	49.9056	37.0409	42.2486	42.9547	47.2965	58.0055	53.0958	45.2233	41.7875	46.9485	43.3264	39.5763	43.173	42.9632	41.2542
SPG20	-0.167602	0.121606	-1.37824	0.168128	0.99347	0	32.5	48.5685	59.8855	57.6242	34.2736	38.2061	35.8191	73.639	32.9164	33.2557	44.9233	42.3926	46.1826	62.1986	46.0878
TNFRSF8	0.161545	0.14151	1.14157	0.253631	0.99347	0	0.175107	0.169523	6.09277	5.18699	0.435913	0.302743	1.13912	16.6867	0.155633	1.49449	0.2083	0.296452	0.622687	1.20221	0.0562047
TMEM51	0.233664	0.166455	1.40377	0.160388	0.99347	0	7.9849	8.73046	16.5948	8.18571	7.30154	12.7152	12.3405	5.19947	6.30314	7.27048	5.55466	5.1385	7.1609	5.44159	7.98106
LOC101083950	-0.158193	0.124759	-1.26798	0.204803	0.99347	0	49.2402	55.6037	45.9363	39.4697	44.8445	37.1768	53.0325	43.5304	62.798	53.6131	59.7821	60.2786	53.603	41.065	50.7528
FBLIM1	0.202793	0.17427	1.16367	0.244556	0.99347	0	8.7904	5.42475	3.92823	1.62093	8.28234	7.56857	6.51832	10.7617	5.52498	6.66461	10.6927	3.65624	7.93926	1.32876	3.31608
FAM131C	0.229657	0.171692	1.33761	0.181023	0.99347	0	33.0953	13.3924	12.8269	15.8851	36.2897	46.3802	24.1115	16.3239	35.7178	27.3182	22.2186	23.5185	24.4924	18.8557	17.7045
ARHGEF19	0.282096	0.16877	1.67148	0.094626	0.99347	1	3.08189	1.86476	1.60336	1.13465	4.79504	2.2403	1.96182	0.846425	3.42393	1.22521	2.2913	0.988173	0.674577	2.02478	0.618251
LOC102899506	0.168236	0.147759	1.13858	0.254878	0.99347	0	0.455279	0.50857	0.320672	0.405233	0.653869	0.544937	0.316423	0.846425	0.933799	0.107711	0.972066	0.0494087	0.207562	0.316371	0.168614
SPATA21	0.151833	0.126972	1.1958	0.231776	0.99347	0	5.14816	5.7638	11.3037	8.83408	7.24705	6.29705	6.70817	10.6408	5.91406	5.37208	5.48523	5.38554	5.55229	7.71946	5.78908
CROCC	0.18964	0.167547	1.13186	0.257693	0.99347	0	6.12876	6.78094	12.2657	10.1308	15.9653	13.5629	9.8724	16.4448	12.2172	8.41491	11.3176	11.7099	11.8829	32.5862	9.38618
ARHGEF10L	0.182426	0.141187	1.29209	0.196327	0.99347	0	116.552	92.8988	110.391	135.51	126.96	158.153	135.682	107.98	113.145	113.433	96.4428	93.0365	120.49	109.085	87.5107
LOC105260815	-0.187703	0.147761	-1.27031	0.203973	0.99347	0	0.24515	0.254285	1.04218	0.48628	0.435913	0.181646	0.316423	0.604589	0.622533	0.282741	0.555466	0.494087	0.363234	1.26549	1.91096
PQLC2	0.23632	0.150233	1.57303	0.115712	0.99347	0	6.37391	7.79808	10.2615	8.26676	6.81114	10.2933	12.8468	9.06884	8.24856	9.62666	7.77653	7.11485	7.1609	8.47875	9.04895
CAPZB	0.169019	0.118017	1.43215	0.1521	0.99347	0	108.812	97.6455	135.965	123.758	105.436	153.672	138.72	115.114	98.8271	112.921	100.678	104.153	109.333	104.403	114.377
NBL1	0.257613	0.161087	1.59922	0.109772	0.99347	0	41.1152	37.0409	67.742	14.3453	29.8055	67.8749	66.259	12.4545	46.8456	48.3487	36.2442	36.1177	33.3137	26.069	35.4652
PLA2G5	0.209481	0.15111	1.38629	0.16566	0.99347	0	0.490301	0.339047	0.0801681	0.405233	0.217956	0.666034	1.26569	0.604589	0.544716	1.2656	0.2083	0.197635	0.259453	0.0632743	0.393433
PCSK1	0.19134	0.17319	1.1048	0.269245	0.99347	0	54.6686	52.298	37.198	9.48246	79.5541	52.0112	36.1988	24.7882	90.812	102.931	132.409	59.3398	61.4384	39.1668	47.6054
KIF17	0.273999	0.173696	1.57747	0.114688	0.99347	0	29.1379	14.7485	10.2615	1.05361	30.187	32.3935	37.3379	2.29744	31.6714	19.2533	16.8029	24.9514	21.6903	37.3318	9.5548
ECE1	0.257447	0.148789	1.73029	0.0835791	0.99347	0	50.431	35.5152	51.1472	20.6669	48.6588	48.7416	56.703	40.7493	63.3427	53.8823	36.5913	39.3293	34.2997	33.0292	25.7417
CAST	-0.159562	0.120216	-1.32729	0.184414	0.99347	0	32.3248	41.7028	45.0544	61.1902	29.8055	29.7293	33.1612	65.6584	21.4774	25.9718	36.6608	35.9201	31.6533	39.1668	43.4462
CDC42	0.117052	0.103627	1.12955	0.258664	0.99347	0	106.045	108.834	135.885	154.799	126.687	149.858	109.862	142.804	114.001	110.956	107.691	109.539	111.461	112.881	123.425
WNT4	0.295093	0.172909	1.70664	0.0878896	0.99347	0	17.6508	11.4428	3.20672	49.9247	21.6867	12.3519	25.7569	13.9056	17.8978	13.5446	18.5387	9.38765	14.9445	11.7057	7.53143
ERAP1	-0.192973	0.129521	-1.4899	0.13625	0.99347	0	21.6783	25.9371	48.3413	37.3625	24.3021	22.2819	21.2004	68.3186	17.5866	17.6915	23.2601	32.3627	29.7333	49.7968	26.641
LNPEP	-0.217469	0.173838	-1.25099	0.210939	0.99347	0	21.0829	29.0733	18.1981	21.1532	18.6353	9.14283	13.1632	42.3213	30.971	23.9118	32.3559	29.8428	20.393	29.1694	18.3227
ZNF436	0.172372	0.139986	1.23136	0.21819	0.99347	0	29.243	28.3952	25.9744	21.8015	49.2037	32.3329	37.7809	21.6443	37.9745	40.028	28.8148	37.1553	35.1299	34.8008	26.079
ID3	0.258446	0.168675	1.53222	0.125469	0.99347	0	6.79417	6.61141	12.1054	2.91768	5.12198	9.56667	6.51832	14.8729	4.74681	7.37819	6.24899	3.01393	4.15125	5.44159	5.33944
LOC102902621	-0.305073	0.171336	-1.78056	0.0749841	0.99347	0	2.06627	1.78	1.04218	0.72942	1.85263	1.39262	1.83525	1.57193	1.24507	0.821295	1.4581	1.97635	3.47667	2.65752	1.85475
LYPLA2	0.179085	0.136257	1.31431	0.188741	0.99347	0	31.6594	23.9028	33.1896	30.8788	32.9114	38.63	32.5283	25.7555	25.3682	30.9669	22.8435	22.6292	23.9734	20.9438	27.1469
GALE	0.23145	0.144438	1.60242	0.109064	0.99347	0	16.1799	13.9857	23.4892	20.1806	14.3306	23.7956	24.8709	16.6867	13.8514	15.2411	15.4142	13.7356	15.2039	15.9451	18.2103
HMGCL	0.179813	0.148547	1.21048	0.226095	0.99347	0	32.3248	26.0218	28.5398	33.3912	35.4724	46.0169	26.01	29.504	21.1661	29.9571	28.4676	22.975	24.3886	25.4363	37.5447
FUCA1	0.161976	0.118197	1.3704	0.170563	0.99347	0	14.1837	11.6971	13.3079	13.859	14.3851	17.6802	16.1376	24.9091	15.9524	14.2178	13.8867	12.3522	12.6613	17.6535	16.4118
RHCE	-0.198993	0.111804	-1.77984	0.0751021	0.99347	0	0.0350215	0.254285	0.0801681	0.24314	0.108978	0	0.0632846	0.120918	0.23345	0.161566	0	0.494087	0.155672	0.316371	0.112409
LOC102900124	-0.26292	0.153308	-1.71498	0.0863488	0.99347	0	0.280172	2.45809	0.40084	2.02617	1.79814	0.484388	2.40482	0.725507	3.7352	1.79069	0.347166	4.39737	3.21722	2.15132	2.92264
MAN1C1	0.146985	0.130611	1.12537	0.260433	0.99347	0	39.2241	31.1075	18.599	29.0957	31.7671	44.6243	43.7297	13.6637	47.7794	45.3867	31.9393	29.5464	35.7526	29.296	28.6644
PAQR7	0.192868	0.16763	1.15056	0.249913	0.99347	0	2.94181	2.71237	2.48521	5.26803	3.65077	3.26962	4.1135	1.69285	2.41231	2.81395	3.3328	2.37162	3.52856	3.41681	1.62994
SLC30A2	-0.283058	0.176079	-1.60756	0.107932	0.99347	0	2.03125	1.18666	1.68353	2.4314	1.47121	1.45316	1.07584	1.93469	0.4669	1.00979	1.52753	1.1364	3.16533	3.54336	2.97885
CNKSR1	0.290576	0.173385	1.67591	0.0937565	0.99347	0	0.770473	0.678094	1.44302	2.10721	1.30774	0.84768	1.01255	1.20918	1.71197	0.255813	1.59697	0.691721	0.259453	0.44292	0.618251
SFN	-0.159372	0.119215	-1.33684	0.181276	0.99347	0	0.140086	0.169523	0.641344	0	0.217956	0.0605485	0.316423	0.483671	0.23345	0.148102	0.0694333	1.53167	0.415125	1.26549	0.168614
GPATCH3	0.183221	0.130736	1.40146	0.161077	0.99347	0	8.05494	8.13712	9.21933	6.32164	9.37213	8.65844	11.4545	7.37599	8.24856	6.93389	7.56823	6.52194	7.57602	7.78273	8.14968
CHD1	-0.128141	0.115281	-1.11156	0.266329	0.99347	0	23.1492	29.4123	50.8265	29.0147	24.5201	22.3424	27.0225	38.8146	24.7457	24.0061	29.2314	29.8428	31.1343	31.0044	27.5403
KDF1	0.2009	0.149964	1.33966	0.180357	0.99347	0	0.770473	0.932379	0.160336	0.0810466	0.108978	0.666034	2.21496	0.120918	0.155633	0.309669	1.59697	0.395269	0.207562	0	0.730661
FAM46B	-0.260269	0.164694	-1.58031	0.114035	0.99347	0	0.595365	0.762855	0.481008	0.648373	0.163467	0.484388	0.316423	2.78111	0.155633	0.215422	0.277733	0.444678	0.674577	0.696017	0.281023
WDTC1	-0.169616	0.106605	-1.59107	0.111593	0.99347	0	59.4315	51.6199	48.7422	59.6503	51.7646	41.1125	55.7538	60.0962	55.4832	49.9509	54.5746	60.2786	58.2212	78.0172	52.8324
TMEM222	0.188106	0.112754	1.66828	0.09526	0.99347	0	47.279	39.5837	47.9405	42.0632	48.9857	63.576	48.6659	31.3177	45.5227	41.6168	44.715	39.0328	43.8994	46.38	42.9404
CD164L2	0.166417	0.132296	1.25791	0.208423	0.99347	0	0.175107	0	0.0801681	0.162093	0.108978	0.363291	0.569562	0.120918	0.155633	0.17503	0.138867	0.197635	0.103781	0.0632743	0.224819
XKR8	0.203914	0.169819	1.20077	0.22984	0.99347	0	1.85614	1.52571	7.13496	2.99873	2.61548	2.30084	3.22752	2.29744	1.63415	2.04651	2.4996	1.28463	2.49075	2.40442	2.64162
RAB42	0.215241	0.15745	1.36705	0.17161	0.99347	0	0.875537	0.339047	0.962017	0.0810466	2.34303	1.27152	0.506277	0.362754	2.95703	1.1175	0.347166	1.08699	0.518906	0.822565	0.281023
TAF12	0.203526	0.132928	1.53111	0.125743	0.99347	0	8.54525	6.95046	11.464	10.0498	10.7344	10.8987	9.36613	6.65048	10.5052	7.08199	7.29049	7.90539	7.42035	8.73185	9.38618
EPB41	-0.194979	0.156699	-1.24429	0.213392	0.99347	0	14.9892	22.6314	25.4934	27.0696	10.1895	12.0492	19.3651	42.2003	8.32638	12.2656	18.4693	17.6883	16.5531	20.5009	20.1213
SRSF4	0.11587	0.0922213	1.25643	0.20896	0.99347	0	60.307	53.3999	65.9783	68.8086	64.8965	74.838	70.0561	66.3839	60.4635	55.2557	65.3367	58.5987	60.5044	63.6539	68.6821
ST8SIA4	-0.221946	0.156863	-1.4149	0.157096	0.99347	0	7.24945	7.88284	5.21092	2.91768	7.08358	6.90253	6.07533	9.55251	11.5947	10.7442	8.40143	13.1921	7.99115	12.7814	8.65552
HCRTR1	0.168131	0.148467	1.13245	0.257446	0.99347	0	0.665408	0.0847617	0.320672	0.324187	2.17956	0.787131	0.442993	1.20918	0.544716	0.484699	0.4166	0.197635	1.0897	1.20221	0.562047
PEF1	0.168041	0.137976	1.2179	0.22326	0.99347	0	66.1206	58.2313	78.4044	70.5106	65.1145	98.0886	67.0817	63.1191	51.1255	70.968	60.2681	56.3753	58.4288	61.4393	79.5858
COL16A1	0.222699	0.175745	1.26717	0.205095	0.99347	0	17.8259	16.9523	91.3114	56.4895	32.2575	56.0679	37.0848	66.6257	23.7341	18.6609	30.0646	22.0363	43.5881	58.9083	19.3906
TMEM39B	0.12696	0.109856	1.1557	0.247805	0.99347	0	12.0474	11.5276	9.94084	8.02362	11.7696	13.8656	14.239	8.1015	13.7735	11.5251	13.3312	12.5992	11.0527	10.377	10.7913
TMEM234	0.161843	0.146524	1.10455	0.269354	0.99347	0	11.7322	10.5952	14.9113	12.238	12.7504	18.6489	12.7202	9.06884	11.8281	12.0098	8.60973	10.8205	10.897	8.47875	11.803
MARCKSL1	0.198866	0.152023	1.30813	0.190829	0.99347	0	107.061	94.5941	366.448	162.661	191.638	182.493	125.873	158.523	128.631	124.689	123.8	103.363	172.173	149.897	147.931
RNF19B	0.174656	0.108336	1.61217	0.106925	0.99347	0	37.2979	29.7514	29.3415	26.5833	44.79	42.3234	40.0592	34.9453	38.9083	32.044	34.1612	38.7858	32.0684	40.6853	36.0272
GIN1	-0.159449	0.1276	-1.2496	0.211447	0.99347	0	11.8022	14.0704	16.675	10.9413	10.8433	12.5941	13.0366	11.729	9.02673	12.0502	9.85953	10.7711	13.8548	13.5407	15.5687
ZNF362	0.155399	0.100094	1.55253	0.120534	0.99347	0	25.4957	21.699	12.2657	21.7205	30.7319	27.4285	26.453	18.3795	28.6365	26.5911	24.8571	22.5798	22.5724	21.5765	23.7746
PHC2	0.146924	0.109559	1.34105	0.179906	0.99347	0	111.403	90.8646	186.711	109.98	96.8271	120.37	128.405	94.195	112.212	101.464	105.4	86.1687	101.55	93.203	94.2552
ZSCAN20	-0.204206	0.161883	-1.26144	0.20715	0.99347	0	11.6622	14.4943	15.0716	12.076	12.9684	6.1154	9.99897	14.5101	18.1313	11.4981	15.4836	16.3543	11.5716	15.0593	12.7585
CC1H1orf94	-0.259678	0.169684	-1.53036	0.125927	0.99347	0	3.04687	2.28857	0.721512	1.62093	3.05139	1.69536	1.51883	2.0556	3.65738	1.68298	1.73583	3.21156	2.28319	5.37831	2.30439
GJB3	0.264484	0.147288	1.79569	0.0725438	0.99347	0	0.070043	0.50857	0.0801681	0	0.435913	0.666034	1.77197	0.120918	0.0778166	0.363524	0.347166	0.197635	0.259453	0.569468	0.674456
SMIM12	0.215821	0.145506	1.48324	0.138011	0.99347	0	80.1642	70.2675	53.7126	79.7499	70.182	123.822	98.7873	76.541	51.748	65.2997	71.2385	56.2271	80.8974	68.0831	84.9815
DLGAP3	0.162501	0.147249	1.10358	0.269776	0.99347	0	130.315	90.7798	53.3919	229.2	113.01	151.129	170.869	25.3928	156.178	149.61	108.733	134.145	106.272	80.3583	88.7472
ZMYM6NB	0.285939	0.172433	1.65826	0.0972653	0.99347	0	4.06249	4.15332	3.12655	2.10721	5.23095	4.35949	5.63233	3.62754	2.49013	3.2044	3.26336	3.11275	3.94368	5.06194	1.57373
NCDN	-0.192987	0.131127	-1.47175	0.141089	0.99347	0	1242.6	1425.44	511.793	3851.9	1070.17	903.142	1319.11	703.621	975.898	1330.62	1012.82	1371.04	930.139	1421.58	1369.88
AGO4	-0.170853	0.138086	-1.23729	0.215979	0.99347	0	19.8222	22.6314	23.1686	22.1257	27.9529	16.227	17.1501	29.0203	30.3485	18.5532	21.2466	26.236	24.8556	33.5354	22.5943
STK40	0.192615	0.127676	1.50863	0.131393	0.99347	0	32.9202	31.1923	134.121	31.3651	36.8346	31.3036	43.2867	36.8799	38.9861	38.1431	35.0638	29.9417	28.1766	30.8146	24.1118
DNALI1	0.232976	0.146746	1.58761	0.112374	0.99347	0	0.455279	0.254285	1.84387	0.162093	1.08978	0.666034	0.0632846	1.45101	0.23345	0.0403916	0.555466	0.197635	0.363234	2.72079	0.112409
RSPO1	-0.1951	0.165924	-1.17584	0.239661	0.99347	0	1.01562	0.50857	2.88605	0.405233	0.871826	0.42384	0.379708	0.846425	0	0.0673193	0.624899	0.296452	1.29726	1.01239	0.618251
CC1H1orf109	0.245755	0.149728	1.64135	0.100725	0.99347	0	13.9386	14.8333	17.7973	11.1034	14.2217	12.1703	13.7961	10.5199	12.4507	13.0195	21.1771	9.98055	11.2603	12.7814	10.3979
RHBDL2	-0.240219	0.174413	-1.37729	0.168421	0.99347	0	0.630387	0.678094	3.60756	1.86407	1.03529	1.08987	0.8227	1.69285	0.778166	1.07711	0.694333	1.28463	1.81617	1.13894	2.19198
NT5C1A	-0.263659	0.162386	-1.62366	0.104449	0.99347	0	103.559	94.4245	79.0457	91.9879	69.1467	48.5599	63.6644	77.7502	79.2173	71.897	126.785	112.355	101.965	147.429	98.5268
SMAD9	-0.194177	0.110559	-1.75633	0.0790329	0.99347	0	48.82	54.1627	70.147	20.91	35.4179	41.5968	45.122	67.2303	51.0477	47.3389	43.6735	49.6063	44.4702	55.2384	44.7389
LOC101091386	0.270774	0.174385	1.55273	0.120487	0.99347	0	7.28447	7.9676	2.0042	6.72687	8.66377	12.5335	2.91109	4.59488	5.1359	6.11259	9.85953	3.26097	6.17498	4.49247	5.62047
RIMS3	-0.281696	0.175917	-1.60129	0.109312	0.99347	0	362.683	663.769	142.459	1162.86	128.431	194.966	542.476	66.5048	364.649	512.852	334.391	408.264	335.94	186.849	487.8
KCNQ4	-0.285242	0.165303	-1.72557	0.0844242	0.99347	0	7.77477	10.68	3.92823	9.40141	5.5034	7.93186	5.94876	9.31068	14.5517	15.1199	9.85953	14.3779	7.47224	5.82123	9.89202
LOC102902257	-0.189659	0.135498	-1.39972	0.161596	0.99347	0	7.77477	9.15426	3.60756	5.99745	6.10278	5.99431	6.96131	6.7714	7.54821	7.86289	8.74859	6.67017	7.83548	5.44159	8.65552
RIMKLA	-0.280417	0.168203	-1.66714	0.0954874	0.99347	0	41.1853	83.7446	22.9281	92.7984	42.0656	30.8192	46.8939	101.208	59.6853	68.1944	67.5586	64.4289	44.7816	38.1544	86.1618
LOC102900214	-0.201223	0.151142	-1.33135	0.183074	0.99347	0	8.19503	10.0866	4.24891	5.18699	9.37213	6.41814	7.34102	5.32039	12.3728	9.89593	9.72066	12.9945	8.8214	9.80751	10.4541
P3H1	0.176303	0.158956	1.10913	0.267375	0.99347	0	6.23383	5.59427	6.49361	7.61839	10.026	8.41625	11.9608	8.70609	9.64926	7.98407	9.23463	8.5477	9.28841	8.6053	7.2504
LOC105260817	-0.0843995	0.0653013	-1.29246	0.196197	0.99347	0	0.070043	0	0.320672	0	0	0	0	0	0	0.0134639	0	0.0988173	0.0518906	0	0.0562047
FAM183A	0.214911	0.138219	1.55486	0.119979	0.99347	0	0.420258	0.423809	0.641344	0.324187	0.272446	1.33207	0.316423	0.725507	0.311266	0.0807831	0.694333	0.296452	0.103781	1.45531	0
TIE1	0.203927	0.168897	1.2074	0.227278	0.99347	0	16.0048	9.0695	16.9956	23.9898	16.1288	17.9224	18.6057	29.9876	8.63764	6.89349	26.0375	13.0439	18.992	24.1708	11.0723
ELOVL1	-0.317429	0.175028	-1.8136	0.0697401	0.99347	0	26.8615	39.2447	51.5481	159.014	34.9275	30.6376	44.5524	144.376	21.5552	24.1811	58.9489	53.9543	95.8419	85.9264	72.1106
MED8	0.13713	0.122282	1.12142	0.262108	0.99347	0	10.5064	12.2057	19.8817	11.9949	12.8049	17.0747	13.6062	13.7846	11.439	12.8311	14.1644	12.1545	12.4018	14.2367	15.4001
HYI	0.246091	0.1706	1.4425	0.149162	0.99347	0	8.19503	7.03522	8.01681	7.45629	6.64767	13.8051	10.5685	8.58517	7.08131	7.09545	8.40143	4.74323	4.9815	11.7057	11.522
DPH2	0.138005	0.102489	1.34653	0.178131	0.99347	0	22.0986	18.5628	20.8437	22.4499	23.8662	27.6707	24.4912	25.3928	23.1115	23.1713	20.9688	21.1469	21.8978	22.9686	23.1563
ATP6V0B	0.227561	0.127411	1.78604	0.0740933	0.99347	0	120.509	109.851	134.762	124.731	132.082	188.488	139.986	106.287	119.293	103.726	106.927	106.624	112.239	111.742	131.688
B4GALT2	0.274638	0.171457	1.60179	0.109202	0.99347	0	76.7671	38.6513	30.7044	43.8462	71.8166	136.84	68.2208	30.2295	115.48	84.0818	53.9497	62.6996	64.2405	45.6207	39.1185
ERI3	0.133376	0.109679	1.21606	0.223963	0.99347	0	73.0548	65.1818	44.8941	72.4557	81.4612	97.1199	70.4358	46.1906	64.1209	71.1295	67.4197	63.4901	68.8588	69.665	77.3938
LOC102901638	-0.0930135	0.0787199	-1.18158	0.237374	0.99347	0	0.210129	0	0.160336	0.0810466	0	0.0605485	0	0	0.155633	0.0269277	0	0.0988173	0.0518906	0.189823	0.0562047
PJA2	-0.143571	0.113292	-1.26726	0.205063	0.99347	0	955.176	1063.42	397.233	682.332	896.945	719.377	799.981	545.34	854.271	936.64	1011.99	952.599	879.701	775.173	974.139
TMEM53	0.233264	0.143771	1.62247	0.104702	0.99347	0	17.1605	10.5952	10.2615	17.9113	17.8724	19.6783	19.9347	14.2683	12.0616	13.208	12.0814	12.8463	14.0623	17.2106	13.1519
CC1H1orf228	0.188752	0.152831	1.23503	0.216818	0.99347	0	3.11691	2.79714	2.48521	3.07977	3.65077	3.20907	3.98693	3.86937	3.2683	2.11383	2.98563	2.47043	3.11343	4.6823	2.3606
TCTEX1D4	0.113411	0.0723024	1.56856	0.11675	0.99347	0	0	0	0.561176	0	0.217956	0	0.0632846	0.120918	0.155633	0.0403916	0.138867	0.0494087	0	0.44292	0
LOC102902340	-0.207177	0.119353	-1.73583	0.0825937	0.99347	0	0.140086	0.0847617	0.240504	0	0.0544891	0.0605485	0.0632846	0.241836	0.0778166	0.0807831	0	0.247043	0.207562	0.253097	0.224819
MUTYH	0.197837	0.165172	1.19777	0.231008	0.99347	0	6.79417	6.01808	10.4218	12.5622	11.8241	15.0766	10.6318	10.0362	10.3496	7.94367	9.16519	7.26307	11.7792	9.93406	11.1847
TESK2	-0.217667	0.168166	-1.29436	0.195542	0.99347	0	9.49083	12.8838	13.3079	25.1245	12.7504	7.08418	9.8724	36.2754	10.2718	9.55934	17.2889	15.6131	19.8741	17.0841	13.2081
AKR1A1	0.157696	0.125892	1.25262	0.210343	0.99347	0	39.7494	39.0751	54.1936	55.1928	42.1746	62.5466	42.5906	52.2365	36.7294	34.3328	41.5211	36.1671	47.2204	45.2411	43.0528
GPBP1L1	-0.136863	0.0954094	-1.43448	0.151435	0.99347	0	55.7892	62.2999	64.2146	63.7027	52.5275	52.9194	55.4374	67.9558	49.8804	45.6155	58.8794	58.7963	60.1931	65.6154	69.0193
PIK3R3	0.191211	0.170647	1.12051	0.262497	0.99347	0	20.5226	29.4971	14.3501	43.7652	52.9634	17.4985	22.1496	87.9073	26.9245	24.3561	30.3423	29.1511	19.926	57.453	26.3038
LURAP1	-0.267902	0.148736	-1.80119	0.0716727	0.99347	0	26.056	27.2933	29.9829	37.0383	26.1003	16.9536	20.3777	44.135	23.0337	25.5409	34.6472	33.3014	34.6629	46.0637	31.1374
RAD54L	0.275417	0.174646	1.57701	0.114794	0.99347	0	0.94558	0.762855	1.44302	1.78303	2.23405	0.908228	1.96182	2.90203	1.01162	1.31946	0.902633	1.43285	0.467015	2.4677	1.06789
NSUN4	-0.17067	0.122392	-1.39445	0.163182	0.99347	0	22.5538	20.6819	19.1602	19.046	20.1065	15.016	16.5173	22.128	21.633	15.7931	22.4964	20.3564	20.86	23.9809	21.976
LOC101081996	0.10293	0.0930984	1.1056	0.268898	0.99347	0	0	0	0.0801681	0.0810466	0.163467	0	0.189854	0	0.0778166	0.134639	0.2083	0.0494087	0.0518906	0.0632743	0.0562047
MOB3C	0.150477	0.11751	1.28054	0.200355	0.99347	0	23.5344	20.1733	47.219	14.5074	26.4272	24.5222	19.2385	23.3371	22.3334	23.8983	21.802	18.6765	18.1098	25.1832	20.4585
LOC102901271	0.0837206	0.0740112	1.13119	0.257976	0.99347	0	0.070043	0	0	0	0.0544891	0.0605485	0.126569	0	0	0.0134639	0.0694333	0.0494087	0	0	0
SPATA6	-0.17518	0.115764	-1.51326	0.130215	0.99347	0	11.347	12.46	11.464	7.53734	10.6799	9.20338	9.8724	18.1377	9.26018	10.9327	10.1373	11.4134	11.364	14.6164	11.4658
STARD4	-0.185137	0.136852	-1.35282	0.176112	0.99347	0	36.2473	42.3809	21.7255	35.2553	30.5139	31.9091	30.1235	33.2524	35.0175	51.2704	39.8547	47.9264	37.3093	29.8655	35.5214
ZFYVE9	-0.215402	0.134782	-1.59815	0.110009	0.99347	0	110.738	139.348	66.1386	107.468	104.783	74.838	98.5342	104.957	113.69	116.435	126.091	119.915	106.739	110.92	136.69
PRPF38A	0.160932	0.11389	1.41305	0.15764	0.99347	0	12.5027	14.0704	23.7297	13.4537	16.2922	18.4068	15.3782	17.0494	11.9059	14.4871	16.2474	15.6625	14.2699	14.6796	16.8614
LOC101091887	0.13538	0.117679	1.15042	0.249973	0.99347	0	27.8071	21.8685	13.3079	21.6395	32.0396	29.366	25.2506	14.752	22.6446	23.1578	25.7597	22.6786	21.5346	26.7017	29.9571
ECHDC2	-0.235138	0.147618	-1.59288	0.111186	0.99347	0	5.7085	6.52665	5.93244	4.8628	6.10278	7.02363	5.94876	5.07855	3.89083	6.39533	5.6241	7.55953	9.65165	4.80884	9.10516
NREP	0.275392	0.157838	1.74477	0.0810248	0.99347	0	19.7171	31.1923	26.8563	66.6203	47.678	37.419	36.8317	281.134	51.5146	75.7073	36.3136	31.2263	30.2522	53.2137	45.6944
CPT2	0.150978	0.119511	1.2633	0.206482	0.99347	0	11.9423	8.39141	11.7847	12.7243	13.7857	11.7464	11.4545	13.6637	13.2288	11.0134	12.7757	10.8205	10.7413	9.30132	12.1964
GLIS1	-0.189883	0.170358	-1.11461	0.265019	0.99347	0	1.05064	0.678094	0.561176	0.72942	0.871826	0.544937	1.58212	0.483671	1.24507	0.471235	1.0415	1.03758	2.49075	2.34115	0.84307
LRRC42	0.134706	0.116128	1.15998	0.246058	0.99347	0	10.1562	11.8666	12.2657	6.80792	12.9684	13.684	12.1507	10.8826	12.1394	9.92286	10.6233	11.5122	10.6376	10.9464	11.8592
SSBP3	-0.13663	0.119187	-1.14636	0.251648	0.99347	0	129.685	90.8646	49.143	34.6069	87.1826	100.268	120.557	42.684	108.476	101.423	98.387	103.116	111.357	60.3636	105.777
ACOT11	0.190084	0.146198	1.30018	0.193538	0.99347	0	8.93048	9.40855	17.3965	8.5099	8.93621	8.2346	13.0999	10.8826	7.78166	8.57648	10.8316	6.12667	8.04304	8.73185	8.65552
FAM151A	0.184573	0.15635	1.18052	0.237794	0.99347	0	8.54525	9.49331	15.4724	8.26676	8.33683	8.77954	10.885	13.301	6.38096	7.60708	9.23463	5.03968	5.39662	7.65619	8.26209
DHCR24	-0.201575	0.121664	-1.65681	0.097558	0.99347	0	209.253	154.351	161.939	346.312	183.247	151.129	162.325	356.95	139.37	161.108	190.525	192.842	237.866	221.08	177.551
TMEM61	0.269437	0.160575	1.67795	0.0933566	0.99347	0	5.35829	2.2038	1.68353	1.53989	0.871826	11.9886	3.48066	4.59488	1.4007	1.62913	5.4158	1.18581	3.89179	5.31504	1.91096
SRP19	0.14001	0.122017	1.14746	0.251191	0.99347	0	21.8534	22.4619	36.4765	24.8813	21.2507	33.12	24.9342	26.3601	25.0569	23.5617	23.6767	20.4552	23.8178	27.0814	25.1235
PRKAA2	-0.223293	0.170654	-1.30845	0.190719	0.99347	0	17.0905	17.4609	5.29109	6.24059	12.4235	6.84198	9.30284	6.40865	20.1545	13.787	18.0527	17.293	13.6472	12.2119	9.10516
CC1H1orf168	-0.174306	0.120517	-1.44632	0.148088	0.99347	0	32.8852	39.6685	19.2403	28.2853	32.1486	27.7312	37.9708	19.2259	43.9664	35.1272	38.5355	41.9974	41.253	33.219	34.2286
MYSM1	-0.207435	0.161298	-1.28603	0.198431	0.99347	0	12.1525	14.6638	12.426	11.9139	16.2378	7.02363	11.8342	13.18	19.6876	15.268	16.5946	18.7259	15.9304	13.2243	14.8942
CC1H1orf87	0.0567312	0.0475749	1.19246	0.233081	0.99347	0	0	0	0	0	0.108978	0.0605485	0.0632846	0.120918	0	0	0	0	0	0.0632743	0
USP1	-0.120121	0.0972738	-1.23487	0.216879	0.99347	0	37.0527	43.4828	55.6366	28.5284	34.6006	34.3916	38.0341	39.782	29.0256	30.6168	38.6049	36.266	41.1492	44.2287	41.2542
ATG4C	-0.217636	0.136405	-1.59551	0.110598	0.99347	0	27.2817	34.8371	36.6368	67.836	28.4433	33.3017	30.3766	72.9135	24.1231	27.7894	38.9521	38.1435	47.1685	43.153	40.2426
PGM1	0.129539	0.099023	1.30817	0.190814	0.99347	0	92.1416	95.3569	106.062	97.5802	99.3881	123.943	114.166	132.042	97.1151	107.24	96.7206	88.5897	97.3986	99.7835	112.634
ROR1	0.227954	0.173286	1.31548	0.188348	0.99347	0	1.68103	3.05142	2.40504	0.97256	5.44891	1.45316	1.83525	5.68314	1.8676	3.28518	1.8747	1.92694	1.50483	1.89823	0.899275
JAK1	0.114029	0.0802543	1.42085	0.15536	0.99347	0	169.014	180.458	273.293	203.346	207.222	186.732	180.488	193.106	251.581	211.652	178.096	174.61	165.687	154.073	168.164
AK4	-0.209376	0.123286	-1.69829	0.089453	0.99347	0	162.64	165.201	183.264	82.9918	126.905	107.353	119.735	248.123	198.977	126.318	145.671	157.91	129.519	171.663	123.763
DNAJC6	-0.144805	0.119648	-1.21026	0.226179	0.99347	0	628.041	579.431	193.606	513.674	532.032	407.613	499.885	609.184	562.692	545.3	667.601	578.131	571.263	480.821	557.944
PDE4B	-0.195927	0.111053	-1.76427	0.0776868	0.99347	0	96.7644	119.175	904.696	88.584	98.2983	85.1312	102.395	129.503	107.854	113.514	118.592	129.747	115.664	148.252	117.693
FAM193B	0.20335	0.137074	1.4835	0.137942	0.99347	0	18.1411	17.2914	20.042	27.5559	28.2798	27.9129	26.1998	26.9647	26.6911	19.6034	27.2178	23.0244	20.9638	24.5504	24.168
SGIP1	-0.227389	0.17203	-1.3218	0.186236	0.99347	0	90.2154	78.0655	33.5904	46.5208	74.8135	32.8173	42.021	34.4616	94.4693	84.6069	90.8882	106.723	59.5704	68.2097	57.7222
TCTEX1D1	0.311296	0.17607	1.76802	0.0770574	0.99347	0	0.630387	0.50857	1.04218	0.162093	0.817337	1.08987	1.13912	0.604589	1.01162	1.18482	1.11093	0.494087	0.830249	1.58186	0.730661
WDR78	0.285785	0.157874	1.8102	0.0702642	0.99347	0	3.85236	7.71332	10.5822	6.15955	5.88482	7.26582	5.69562	14.5101	3.96865	4.18726	7.77653	4.84205	4.61826	8.6053	4.32776
MIER1	-0.116465	0.0977326	-1.19167	0.233393	0.99347	0	31.0641	40.1771	48.181	31.4461	32.4755	34.5732	31.6423	45.586	30.115	30.5899	34.6472	34.9319	37.2574	36.0031	37.6009
CC1H1orf141	0.129139	0.105279	1.22664	0.219959	0.99347	0	0.0350215	0.0847617	0.160336	0.0810466	0.217956	0.42384	0	0.120918	0.155633	0.0134639	0.2083	0.197635	0.155672	0	0.0562047
GNG12	0.204589	0.146502	1.39649	0.162566	0.99347	0	18.7365	18.7323	44.6536	12.157	29.0972	20.8287	16.011	64.0865	20.8548	26.7661	16.9417	17.4413	17.1239	25.3097	14.0512
DEPDC1	0.210078	0.176078	1.1931	0.232831	0.99347	0	0.840516	0.932379	7.93664	1.70198	1.08978	1.877	1.32898	2.29744	1.8676	0.955934	0.833199	0.642313	0.93403	0.569468	1.46132
LOC102901437	-0.0699386	0.0595245	-1.17495	0.240013	0.99347	0	0.070043	0.0847617	0.0801681	0	0	0	0	0	0	0.0269277	0	0	0.103781	0	0
ERICH3	-0.175233	0.142993	-1.22547	0.2204	0.99347	0	85.8727	115.106	44.4933	69.8622	69.6371	60.0036	107.141	60.9426	86.8433	85.4551	86.861	77.7692	84.0108	96.1136	90.6019
DBN1	0.220267	0.1416	1.55555	0.119814	0.99347	0	120.894	85.1855	50.586	64.8373	161.887	130.906	128.025	65.6584	132.599	118.482	92.7629	114.085	93.6625	105.795	86.3304
PIGK	-0.189123	0.110602	-1.70994	0.087277	0.99347	0	57.1901	75.6922	66.78	64.9994	58.9572	61.3962	48.2862	73.5181	57.6621	63.7648	66.2393	66.8993	67.4059	63.4008	70.1996
USP33	-0.131039	0.118529	-1.10555	0.268922	0.99347	0	115.361	152.571	57.721	160.959	111.103	109.29	117.266	102.176	118.904	134.571	131.09	140.321	115.301	108.958	137.083
FAM73A	-0.180772	0.121275	-1.49059	0.136068	0.99347	0	85.3124	97.1369	32.9491	103.172	73.9417	67.6933	69.4233	73.2762	89.0222	85.9263	96.304	95.9516	76.5386	71.3101	90.9392
NEXN	-0.306915	0.175532	-1.74848	0.0803802	0.99347	0	2.13631	2.71237	2.40504	76.6701	1.52569	1.57426	1.83525	3.62754	0.544716	1.05018	1.59697	3.90328	1.55672	4.4292	2.69782
TTLL7	-0.237992	0.153907	-1.54634	0.122023	0.99347	0	242.349	336.504	206.753	316.163	244.983	178.073	173.273	437.118	267.845	327.064	331.891	319.328	313.315	244.745	227.854
PRKACB	-0.188366	0.104292	-1.80614	0.0708957	0.99347	0	470.549	483.227	182.302	220.69	381.696	395.564	350.407	223.577	467.756	494.379	485.894	473.286	423.271	482.276	468.972
SAMD13	-0.206278	0.175229	-1.17719	0.239121	0.99347	0	1.22575	2.03428	0.561176	1.86407	1.79814	1.51371	1.77197	2.0556	0.700349	1.27907	1.0415	1.67989	3.06154	1.70841	1.57373
F12	0.201431	0.15747	1.27917	0.200838	0.99347	0	3.53717	2.11904	2.08437	0.72942	3.86873	3.63291	3.73379	2.53928	2.72358	2.01958	4.166	2.2728	3.63234	6.3907	3.20367
DNASE2B	-0.195511	0.138379	-1.41287	0.157695	0.99347	0	0.350215	0.169523	0.320672	0.0810466	0.108978	0.242194	0	0	0.311266	0.188494	0.2083	0.148226	0.518906	0.379646	0.281023
SSX2IP	-0.174292	0.12977	-1.34308	0.179247	0.99347	0	92.6319	123.244	36.5566	47.4933	94.6476	88.9458	78.5995	43.5304	108.788	123.262	92.2074	111.713	84.5816	50.303	112.803
LPAR3	-0.201718	0.170467	-1.18332	0.236681	0.99347	0	9.2807	14.7485	12.6666	5.99745	8.28234	11.262	12.2139	13.301	8.55983	15.7931	6.11013	11.5122	8.56195	5.94778	18.0979
WDR63	0.224919	0.138131	1.62831	0.10346	0.99347	0	0.140086	0.0847617	2.80588	0	0.708358	0.121097	0.253139	2.90203	0.23345	0.121175	1.4581	0.296452	0.622687	3.41681	0.224819
CC1H1orf52	0.119112	0.0990755	1.20224	0.229271	0.99347	0	82.6157	81.6255	52.5101	55.1117	103.802	84.7074	78.03	56.5896	125.596	114.591	92.6934	85.7734	77.317	57.1999	81.272
LOC101093701	0.150884	0.134654	1.12053	0.262487	0.99347	0	11.1368	12.2057	17.0758	19.6133	16.8371	12.5941	12.4671	22.4907	16.6528	9.99018	15.9002	15.0202	14.2699	15.1225	10.8475
GBP5	0.158107	0.103852	1.52242	0.127904	0.99347	0	0.210129	0.0847617	2.0042	0.0810466	0.0544891	0.302743	0.94927	0.725507	0.155633	0.0807831	0	0.0988173	0	0.253097	0.0562047
LRRC8D	-0.178365	0.115982	-1.53787	0.12408	0.99347	0	49.0651	54.3323	53.8729	58.3536	54.4891	37.1768	46.0079	67.1094	54.7051	52.4956	53.7414	54.9918	57.9618	59.4778	58.1156
MXD3	0.315297	0.176076	1.79069	0.0733429	0.99347	0	1.05064	1.27143	2.40504	0.810466	2.45201	2.36139	1.96182	1.57193	1.63415	1.31946	0.833199	0.988173	0.830249	1.9615	1.40512
LOC102902155	-0.18965	0.137189	-1.3824	0.166849	0.99347	0	8.72035	7.45903	5.69193	8.83408	6.15727	9.50612	6.89803	5.07855	7.93729	6.77232	5.90183	8.10302	8.66573	8.54203	7.64384
RAB24	0.176397	0.128271	1.37519	0.169072	0.99347	0	46.1934	40.1771	36.1558	34.0396	42.8284	63.8182	56.8296	27.3274	38.597	39.9203	42.8403	39.2305	37.6726	39.3566	51.0901
KIAA1107	-0.23517	0.153352	-1.53353	0.125145	0.99347	0	133.362	157.911	54.8349	85.8284	84.2402	86.4633	96.5724	48.1253	118.982	159.426	160.113	127.425	107.569	68.3995	149.392
EVI5	-0.250943	0.16532	-1.51793	0.129033	0.99347	0	18.2812	23.2247	12.1054	26.016	17.7634	8.65844	13.5429	29.383	16.8084	20.5997	22.2186	23.9138	20.9119	27.2712	17.0862
LOC105260832	-0.156957	0.135537	-1.15804	0.246847	0.99347	0	0.140086	0.50857	0.160336	0.567327	0.163467	0	0.126569	0.604589	0.0778166	0.215422	0.277733	0.247043	0.259453	0.253097	0.337228
CCDC18	-0.183602	0.157582	-1.16512	0.24397	0.99347	0	3.7473	4.40761	2.88605	6.24059	4.25015	3.20907	5.50576	6.89232	3.2683	4.68542	3.88826	5.58318	5.24095	6.3907	6.35113
DNTTIP2	-0.0987329	0.0881556	-1.11998	0.26272	0.99347	0	31.5894	35.1761	48.8223	32.9049	30.7863	29.6688	30.1868	37.0009	29.9594	29.8494	31.3838	32.7579	30.2003	39.4831	33.779
GCLM	-0.184566	0.13166	-1.40184	0.160964	0.99347	0	37.0177	50.6875	75.7588	57.2189	30.5684	34.7549	34.4268	59.8543	43.0326	40.2973	48.395	44.0725	38.6585	45.2411	44.7951
CNN3	0.170761	0.152625	1.11882	0.263215	0.99347	0	77.1874	117.564	1053.57	236.251	94.9745	177.831	98.5342	271.582	85.6761	87.1381	104.567	93.1847	110.683	127.941	113.702
LOC101080312	-0.199006	0.16753	-1.18788	0.234879	0.99347	0	21.2931	26.3609	15.7129	22.3689	14.4941	13.3207	14.239	19.105	27.0024	21.4883	32.7031	25.7913	23.3508	17.9699	20.6833
ZNF346	0.131102	0.115829	1.13185	0.257696	0.99347	0	30.5738	23.3095	19.1602	23.7467	35.3089	37.6006	26.8327	25.1509	33.1499	31.8151	32.0087	30.4357	27.9171	25.7526	30.0133
LOC102902187	-0.150019	0.101012	-1.48516	0.137501	0.99347	0	0.105064	0.169523	0.0801681	0.0810466	0.0544891	0	0.0632846	0.241836	0.0778166	0.107711	0	0.197635	0	0.0632743	0.168614
POSTN	0.22338	0.159641	1.39926	0.161735	0.99347	0	0.420258	0.0847617	1.12235	0	0.381424	0.605485	1.01255	3.14386	0.933799	0.929006	0.4166	0.543495	0.259453	0.696017	0.224819
SASS6	-0.305918	0.175501	-1.74311	0.0813137	0.99347	0	1.50592	3.13618	4.08857	8.83408	2.39752	1.57426	1.32898	8.58517	1.4007	1.66952	3.19393	3.01393	3.99557	4.80884	3.25987
TRMT13	-0.212959	0.172965	-1.23123	0.218237	0.99347	0	2.17133	3.89904	12.5864	8.91513	4.08668	2.78523	3.22752	6.7714	3.7352	2.89473	4.7909	5.1385	6.38254	7.14999	5.62047
VCAM1	0.296628	0.163456	1.81473	0.0695651	0.99347	0	26.7564	33.4809	318.428	51.7888	35.9628	74.1114	44.4891	208.221	29.6481	36.1639	38.1883	36.76	51.1641	80.1685	31.8681
EXTL2	-0.187872	0.133315	-1.40924	0.158766	0.99347	0	50.431	52.9761	20.2825	65.0805	39.0142	47.7728	44.5524	42.0794	55.0942	53.263	46.798	57.4623	41.0973	52.7707	65.8157
DPH5	-0.155606	0.117257	-1.32705	0.184492	0.99347	0	19.0517	18.4781	21.4049	17.0198	19.3981	16.2876	17.0236	21.7652	23.7341	20.29	20.2745	24.902	20.1335	22.4624	19.222
OLFM3	-0.204366	0.141615	-1.44311	0.14899	0.99347	0	146.95	114.937	30.8647	45.5482	75.5764	125.941	85.1178	18.8632	160.613	196.29	110.677	121.002	98.9553	45.1778	117.412
PRMT6	0.159577	0.118051	1.35176	0.176452	0.99347	0	13.4833	12.6295	7.45563	24.7192	15.5294	17.0747	17.4666	14.6311	11.7503	19.1052	11.8037	13.4392	13.751	13.9836	12.7585
VAV3	-0.181479	0.146344	-1.24009	0.214943	0.99347	0	5.91863	9.66283	22.6074	71.24	6.92012	6.84198	6.83474	31.0759	3.42393	5.22398	6.31843	7.60893	7.62791	12.4018	9.94823
SLC25A24	-0.213335	0.156877	-1.35989	0.173864	0.99347	0	8.75537	12.799	6.89445	13.94	10.244	9.74831	6.83474	7.25507	9.02673	9.80169	7.70709	13.7356	7.47224	7.90928	11.1847
HENMT1	0.197154	0.173312	1.13757	0.255302	0.99347	0	2.03125	1.69523	1.12235	0.0810466	2.28854	2.2403	1.45555	0.241836	1.78978	0.753976	2.2913	1.1364	2.1794	0.126549	1.29271
SNCB	0.26819	0.154587	1.73488	0.0827619	0.99347	0	457.486	350.744	172.361	389.51	378.699	651.502	615.57	256.467	339.669	353.372	338.765	295.266	327.533	242.214	446.378
CLCC1	-0.195143	0.140005	-1.39383	0.16337	0.99347	0	28.5775	34.7523	35.3541	58.4346	28.0619	21.3736	23.7317	54.534	34.0837	31.0477	36.8691	32.8568	37.4131	49.7968	29.9009
MYBPHL	0.261756	0.172559	1.5169	0.129291	0.99347	0	1.36584	1.18666	1.28269	3.72815	2.34303	1.51371	3.10095	1.81377	2.3345	1.81762	1.8747	1.82812	1.86806	1.26549	2.02337
SORT1	-0.210049	0.130533	-1.60916	0.107581	0.99347	0	786.058	993.407	464.654	756.733	792.816	515.752	694.233	469.403	790.305	939.185	828.894	865.64	791.954	511.256	780.514
ATXN7L2	0.260697	0.147317	1.76963	0.0767891	0.99347	0	6.514	3.47523	2.48521	2.83663	7.62847	7.26582	8.227	2.53928	9.33799	7.23009	6.38786	5.73141	6.01931	4.11283	5.39565
GSTM3	-0.275225	0.169713	-1.62171	0.104865	0.99347	0	7.73975	11.1038	8.89865	7.05106	8.06439	8.65844	7.65744	9.55251	4.669	8.4553	4.44373	8.84415	7.21279	12.7814	15.9059
STRIP1	0.170823	0.124709	1.36977	0.170757	0.99347	0	93.6125	72.0475	60.5269	54.8686	110.504	91.7916	81.7638	69.165	98.1267	87.9459	102.067	76.1388	91.0161	75.8658	66.996
KCNC4	0.193823	0.132556	1.46219	0.143688	0.99347	0	59.3614	38.3123	25.1728	35.6605	56.0148	53.5855	54.4248	101.571	67.5448	54.367	62.6288	41.4045	46.5458	57.0734	39.3433
KCNA2	-0.253782	0.175292	-1.44777	0.147683	0.99347	0	92.6669	160.03	22.2066	83.6401	45.3894	23.9167	61.3861	98.1853	88.0884	123.396	133.242	108.501	56.0418	42.9632	84.026
KCNA3	-0.1953	0.16699	-1.16953	0.242189	0.99347	0	56.3146	50.1789	11.0632	14.7505	55.7968	24.1589	27.8452	14.8729	65.755	43.1247	50.7557	57.0176	45.3524	78.4601	33.217
LRIF1	-0.231257	0.144693	-1.59826	0.109985	0.99347	0	9.52585	11.7819	17.2361	12.4001	7.08358	8.96118	10.2521	6.52956	10.4274	8.77843	10.5539	12.7474	10.6376	13.8571	13.4329
DENND2D	0.223909	0.175784	1.27377	0.202745	0.99347	0	1.05064	1.86476	11.7045	2.83663	1.52569	3.39072	1.89854	11.0035	1.32288	1.25214	2.01357	1.38344	2.49075	2.2146	1.74235
PIFO	-0.270239	0.171129	-1.57916	0.1143	0.99347	0	6.65408	4.66189	3.28689	2.67454	4.35913	4.72279	8.79657	2.29744	7.93729	6.2203	5.8324	10.277	6.33065	9.04822	11.522
CC1H1orf162	-0.205521	0.174619	-1.17697	0.239209	0.99347	0	1.36584	2.45809	28.5398	2.18826	1.14427	2.30084	1.32898	6.52956	1.08943	0.982861	1.11093	1.1364	3.89179	1.58186	1.34891
ADORA3	-0.290704	0.1699	-1.71103	0.0870754	0.99347	0	11.6271	8.13712	12.1855	13.1296	5.23095	8.96118	10.5053	18.5004	6.69223	5.62789	4.9992	7.65834	14.8926	13.8571	9.21757
RAP1A	-0.117923	0.101573	-1.16097	0.245655	0.99347	0	49.6605	62.5541	77.8432	65.6478	49.8575	53.4644	55.3108	96.8552	55.7945	56.2251	61.3096	61.0691	62.4763	70.4243	62.6682
FAM212B	-0.153436	0.122292	-1.25467	0.2096	0.99347	0	175.843	152.063	33.7507	53.7339	130.992	128.181	120.747	40.3866	215.007	158.833	166.779	142.346	145.449	43.153	124.325
ST7L	-0.155134	0.139118	-1.11513	0.264796	0.99347	0	6.72413	6.69618	9.70033	7.69943	6.53869	5.02553	6.2019	11.0035	7.78166	5.89717	8.26256	7.01603	8.61384	9.42786	7.41902
FAM19A3	0.178084	0.158861	1.12101	0.262284	0.99347	0	0.840516	0.847617	0.801681	3.24187	3.4873	0.363291	1.45555	1.20918	0.778166	0.538554	0.347166	0.988173	0.778359	1.26549	1.12409
RSBN1	-0.141319	0.125717	-1.1241	0.260969	0.99347	0	33.1654	38.1428	25.4934	32.6618	35.7449	24.8854	33.1612	34.7034	33.2277	29.1223	38.1883	37.4024	32.0684	44.2287	43.671
PTPN22	0.219837	0.143907	1.52763	0.126605	0.99347	0	0.070043	0.169523	5.7721	0.162093	0.272446	0.302743	0.379708	0.362754	0.389083	0.215422	0.347166	0.296452	0.103781	0.126549	0.112409
TRNAK-CUU	0.0632556	0.0566879	1.11586	0.264484	0.99347	0	0	0	0	0	0.108978	0	0.0632846	0	0	0	0.0694333	0	0	0	0.0562047
CSDE1	-0.134362	0.10174	-1.32063	0.186624	0.99347	0	421.554	520.691	500.249	537.258	408.287	391.144	422.678	538.931	376.165	423.586	460.829	459.896	451.396	487.781	498.536
PHGDH	0.172768	0.140058	1.23355	0.217371	0.99347	0	106.36	90.8646	217.255	167.848	107.561	165.358	122.203	181.135	84.8201	94.4893	90.1244	84.1924	100.097	119.272	127.135
NOTCH2	-0.20809	0.148508	-1.4012	0.161153	0.99347	0	115.011	151.723	277.221	111.763	149.246	79.7424	112.583	172.429	143.883	154.336	145.671	175.45	146.435	215.069	153.776
LOC102901601	0.142989	0.0833875	1.71475	0.0863912	0.99347	0	0.070043	0	0.320672	0	0.0544891	0.0605485	0.189854	0.483671	0.0778166	0.0269277	0.2083	0	0.0518906	0.316371	0
CPLX2	-0.267905	0.163986	-1.63371	0.10232	0.99347	0	904.115	1235.15	351.136	189.001	844.2	667.85	1067.93	265.415	925.551	1218.25	1182.66	1904.46	1037.34	1054.59	1341.1
HRH2	-0.184316	0.143206	-1.28707	0.198071	0.99347	0	51.3415	59.418	18.2783	29.0957	53.7263	32.5146	46.2611	13.301	71.5135	64.1014	50.6169	67.2946	45.6118	42.6469	48.336
GJA5	0.300248	0.16856	1.78125	0.0748715	0.99347	0	2.69666	4.40761	13.8691	4.21443	3.81424	3.57236	5.06277	6.52956	3.7352	2.04651	3.40223	2.91511	2.7502	2.72079	1.68614
RNF115	0.12962	0.102435	1.26539	0.20573	0.99347	0	81.2499	87.2198	115.763	87.3683	88.7627	111.409	91.7627	84.1588	82.8747	85.2666	84.7086	77.6704	83.1287	69.0955	96.2786
ITGA10	0.219035	0.169509	1.29217	0.196297	0.99347	0	0.280172	0.678094	2.32487	0.810466	0.59938	0.605485	1.20241	3.26478	0.389083	1.35985	1.31923	1.03758	0.674577	0.632743	0.449637
PEX11B	0.114287	0.0982649	1.16305	0.24481	0.99347	0	23.0441	23.3942	13.3079	22.4499	27.735	28.5184	25.9467	16.6867	22.8003	24.8004	23.6767	24.7537	21.6384	23.7278	27.4279
DRD1	-0.195954	0.155061	-1.26372	0.20633	0.99347	0	87.2736	81.2865	32.4681	1.94512	50.3479	82.0433	92.1424	11.0035	81.2405	63.711	89.1523	130.142	92.8322	105.731	70.031
LOC101100989	0.196914	0.172005	1.14481	0.252287	0.99347	0	0.490301	0.339047	3.7679	1.2157	0.59938	1.51371	0.94927	2.17652	0.855983	1.09057	1.52753	0.790539	1.40105	1.45531	0.899275
ANP32E	-0.18534	0.119399	-1.55227	0.120597	0.99347	0	50.8162	66.7922	67.3412	67.9981	54.0532	59.6403	54.8045	72.067	43.9664	43.8114	50.6863	60.8221	70.9344	91.1149	73.3471
CA14	-0.216626	0.170861	-1.26785	0.204852	0.99347	0	26.1611	25.1742	49.624	61.6765	13.4588	27.5496	33.8573	61.789	19.532	15.9008	37.7717	28.657	42.7578	43.0898	45.582
APH1A	0.156591	0.108441	1.44402	0.148733	0.99347	0	31.7995	35.6847	45.0544	49.6005	38.4148	48.1361	41.5147	51.0273	35.4066	37.7526	35.1332	33.7955	37.6726	44.7349	40.5798
ECM1	0.308501	0.175014	1.76272	0.077948	0.99347	0	2.03125	3.13618	5.5316	6.40269	5.9938	3.57236	8.54343	7.37599	7.62603	2.78702	4.7909	3.80447	3.99557	4.80884	3.70951
LOC102902468	0.198191	0.152728	1.29768	0.194399	0.99347	0	0.315193	0.254285	0.481008	0.567327	0.653869	0.302743	0.442993	0.483671	0.700349	0.430843	0.833199	0.296452	0.518906	0.44292	0.505842
CTSS	0.280814	0.171905	1.63354	0.102356	0.99347	0	15.3394	24.0723	139.733	22.4499	14.3851	31.8485	31.8955	71.3415	11.9059	20.1419	14.4421	11.9075	18.8363	21.3867	14.7256
CTSK	0.272945	0.167976	1.6249	0.104183	0.99347	0	5.95365	12.799	36.1558	16.6956	17.709	12.9574	22.5926	21.4025	11.3612	18.6878	12.2203	14.9214	14.1661	14.9327	12.5336
CERS2	-0.227234	0.168021	-1.35242	0.176241	0.99347	0	42.376	56.3665	99.8092	164.038	50.6749	51.5268	61.4494	209.43	38.4414	44.3365	86.5139	76.4352	112.084	128.004	85.3187
BOD1	0.134201	0.112758	1.19017	0.233979	0.99347	0	20.9429	23.7333	27.4976	22.2068	25.174	32.6357	27.5288	20.0724	28.7143	23.279	24.4405	24.4573	22.4167	28.8531	28.6644
TNFAIP8L2	0.165714	0.151742	1.09208	0.274798	0.99347	0	9.63091	6.8657	5.69193	9.40141	9.04519	12.8968	9.99897	9.79435	9.49362	7.0416	6.45729	6.57135	7.93926	8.8584	8.82413
LYSMD1	0.163105	0.133392	1.22275	0.221422	0.99347	0	29.313	20.1733	17.8775	24.9624	24.0842	31.0009	27.0858	26.7228	26.2242	19.7111	30.2035	19.5658	21.1714	27.7774	30.0133
RIIAD1	0.165584	0.151224	1.09496	0.273533	0.99347	0	3.46713	3.55999	3.7679	3.40396	4.25015	5.57047	4.24007	3.74845	4.82463	4.1334	3.26336	4.34796	3.26911	4.49247	3.37228
MRPL9	0.177138	0.117849	1.50309	0.132815	0.99347	0	27.2817	25.259	32.0672	24.2329	30.8408	37.1768	34.9331	21.2815	27.0024	27.5605	24.5794	26.0384	25.9453	26.9548	32.0929
OAZ3	-0.227942	0.176045	-1.29479	0.195391	0.99347	0	1.71605	1.01714	1.20252	0.97256	2.12507	1.08987	0.885985	0.967343	1.63415	1.23867	0.694333	2.17398	1.40105	1.13894	1.46132
C2CD4D	0.204545	0.163332	1.25233	0.210451	0.99347	0	0.385236	0.169523	0.881849	0.810466	0.435913	0.787131	0.8227	1.69285	0.23345	0.511626	0.4166	0.296452	0.778359	0.506194	0.281023
THEM5	0.117462	0.0763557	1.53836	0.123962	0.99347	0	0	0	0.160336	0.0810466	0.0544891	0.0605485	0.0632846	0	0.0778166	0	0.2083	0.0494087	0.0518906	0	0
THEM4	-0.182696	0.126035	-1.44957	0.147179	0.99347	0	7.31949	7.28951	11.464	6.56478	6.9746	7.50802	5.82219	11.9709	6.84786	7.98407	6.66559	8.5477	7.57602	9.11149	8.54311
S100A10	0.279299	0.165461	1.68801	0.091409	0.99347	0	5.56842	9.0695	72.9529	3.07977	8.60928	15.0766	10.6951	45.586	6.77004	5.85678	7.22106	6.91721	10.0668	14.9327	8.54311
LOC101093953	0.197439	0.172907	1.14187	0.253506	0.99347	0	1.36584	0.678094	0.801681	0.48628	1.41672	1.75591	1.89854	1.57193	1.78978	0.94247	1.52753	1.28463	1.14159	1.51858	1.74235
FAM168B	-0.208957	0.121778	-1.71589	0.0861814	0.99347	0	83.036	95.1874	54.8349	62.6491	73.0699	60.4274	73.7266	74.9691	95.481	106.432	91.8602	99.015	81.4163	67.0707	84.1384
RPL26L1	-0.215887	0.126693	-1.70403	0.0883762	0.99347	0	12.0474	13.2228	8.65815	14.4263	9.91702	11.2015	10.442	15.4775	10.1162	11.2558	10.3456	11.117	11.9348	13.0345	15.5125
LOC102901805	-0.231761	0.176066	-1.31633	0.188064	0.99347	0	0.94558	1.1019	0.40084	0.891513	1.30774	0.484388	1.13912	0.725507	1.32288	0.888614	0.763766	1.38344	1.60861	0.88584	1.29271
MYO7B	0.194647	0.153334	1.26943	0.204287	0.99347	0	0.24515	0.339047	0	0.24314	0.272446	0.242194	1.45555	1.93469	0.389083	0.35006	0.694333	0.494087	0.259453	0.253097	0.674456
DUSP1	0.185907	0.169625	1.09598	0.273086	0.99347	0	23.1492	22.8857	78.1639	71.3211	33.7832	19.981	14.9985	30.3504	18.8316	20.1958	32.5642	13.785	18.8882	13.0978	28.4958
GLI2	-0.243221	0.168198	-1.44604	0.148166	0.99347	0	2.41648	5.17046	1.60336	2.26931	3.37832	2.2403	3.41737	1.57193	4.669	3.70256	2.98563	4.44678	4.30692	2.65752	2.92264
SH3PXD2B	0.245018	0.163476	1.49881	0.133924	0.99347	0	10.5415	12.1209	26.1348	14.1832	28.1709	12.1703	15.7579	16.6867	19.2985	16.0085	13.3312	14.3285	12.2462	14.6164	13.4891
TMEM185B	0.176351	0.140424	1.25585	0.20917	0.99347	0	12.0124	10.1714	16.0336	17.7492	17.382	16.3481	11.2647	14.2683	10.9721	10.9596	10.0678	12.6486	11.3121	20.311	11.4658
TMEM37	-0.230868	0.164791	-1.40097	0.161222	0.99347	0	7.14439	5.67903	3.44723	5.83536	3.4873	7.02363	4.17679	4.59488	8.40419	5.37208	5.8324	5.48436	4.35881	1.20221	7.41902
LOC102901224	0.219611	0.176039	1.24752	0.212208	0.99347	0	1.12069	0.932379	3.68773	2.4314	1.25325	2.05865	1.89854	6.40865	1.24507	1.34639	2.56903	0.889356	2.1794	2.08805	1.34891
MARCO	0.237854	0.174911	1.35985	0.173876	0.99347	0	14.4289	3.72952	3.92823	0.162093	8.5003	11.262	28.7945	0.483671	15.1742	18.2435	10.9705	6.96662	7.67981	0	14.8942
DPP10	-0.163936	0.131191	-1.2496	0.211445	0.99347	0	138.72	137.738	34.6326	87.0441	124.181	116.919	86.3835	26.481	177.655	132.727	125.327	138.048	106.012	78.0172	141.467
LOC102902140	0.235112	0.129656	1.81336	0.0697767	0.99347	0	0.0350215	0.0847617	0.721512	0.24314	0.272446	0.363291	0.379708	0.120918	0.0778166	0.17503	0.0694333	0.0988173	0.155672	0.126549	0.112409
MGAT5	-0.201535	0.170092	-1.18486	0.236072	0.99347	0	63.6341	53.0608	37.4385	39.2266	56.1238	25.0065	42.4007	61.1844	75.5599	59.8064	58.81	84.0441	48.6734	46.0004	35.69
RAB3GAP1	0.133886	0.0874078	1.53175	0.125585	0.99347	0	85.4875	95.6112	85.4591	130.971	102.276	97.7859	104.04	121.039	105.364	102.702	102.9	87.5522	83.44	86.053	105.665
UBXN4	0.134381	0.0921467	1.45833	0.144749	0.99347	0	76.2768	91.7969	124.501	114.114	95.3014	110.925	96.6357	106.891	79.4507	82.9373	90.4716	84.4888	88.5772	108.768	96.8407
LCT	-0.230012	0.165961	-1.38594	0.165765	0.99347	0	4.58782	3.55999	0.481008	0.0810466	3.9777	2.54304	3.10095	5.92498	2.49013	2.31578	2.84676	2.76689	3.21722	2.4677	3.54089
MCM6	0.241669	0.163236	1.48049	0.138742	0.99347	0	9.07057	8.47617	6.97462	3.32291	16.7826	12.1703	7.65744	5.92498	5.29153	6.28762	7.42936	7.21367	9.96299	7.90928	8.76793
LOC101093954	0.240298	0.175071	1.37258	0.169884	0.99347	0	1.22575	0.762855	2.32487	0.810466	3.54179	1.51371	1.13912	2.41836	1.8676	1.73684	1.0415	1.03758	1.6605	3.54336	1.29271
NXPH2	-0.27431	0.166342	-1.64907	0.0991335	0.99347	0	9.63091	7.45903	0.801681	6.88897	6.26625	3.75401	5.31591	1.93469	5.99188	4.6181	10.5539	7.80657	7.36846	2.97389	8.82413
KYNU	-0.220722	0.136319	-1.61915	0.105414	0.99347	0	0.210129	0.254285	0.0801681	0	0.217956	0.302743	0.126569	0	0.389083	0.242349	0.0694333	1.28463	0.155672	0.316371	0.281023
ZEB2	-0.239129	0.136874	-1.74708	0.0806237	0.99347	0	222.176	285.223	345.925	207.317	283.18	200.113	177.007	318.135	274.07	229.263	275.303	304.604	327.948	238.544	264.724
LOC105260856	0.0728666	0.0599992	1.21446	0.224572	0.99347	0	0.070043	0	0	0	0	0.0605485	0.0632846	0	0.0778166	0.0673193	0.2083	0	0	0	0
ORC4	0.144173	0.114902	1.25475	0.209569	0.99347	0	23.8496	25.598	35.0334	26.016	27.2446	34.331	29.9336	24.6672	28.0918	25.716	27.8427	24.9514	26.9831	26.9548	32.6549
KIF5C	-0.237432	0.134197	-1.76928	0.0768472	0.99347	0	980.182	935.685	401.482	419.66	826.055	527.014	714.231	415.353	998.776	1088.01	926.448	980.466	854.586	612.621	840.991
FGF18	0.254486	0.162435	1.5667	0.117185	0.99347	0	0.175107	0.423809	0.240504	1.05361	0.926315	0.484388	0.442993	4.59488	0.622533	0.713584	0.4166	0.494087	0.207562	1.45531	0.337228
RND3	0.279335	0.16651	1.67759	0.0934272	0.99347	0	13.2381	16.7828	191.602	26.4212	28.3343	18.4068	14.5555	32.2851	19.1429	17.3414	11.1788	12.1051	11.5197	26.7017	16.2994
ARL5A	-0.133811	0.119989	-1.11519	0.264768	0.99347	0	183.548	237.163	132.999	116.302	155.348	180.314	202.764	135.791	229.403	241.636	188.442	218.238	190.905	172.992	197.897
CACNB4	-0.240109	0.15781	-1.52151	0.128133	0.99347	0	119.353	148.926	37.9997	148.721	78.2463	66.119	113.469	33.3733	124.351	138.287	143.657	142.989	97.3986	64.2234	123.257
FMNL2	-0.283726	0.157042	-1.80669	0.0708107	0.99347	0	118.022	146.468	244.673	237.061	142.38	94.2135	100.559	304.834	112.134	103.766	183.859	185.48	212.751	203.047	178
ACVR1C	-0.291621	0.175453	-1.6621	0.0964919	0.99347	0	16.0048	29.3276	9.13916	18.6407	7.35603	18.8306	27.339	10.0362	20.3879	25.514	20.2745	39.1317	27.8652	32.5862	27.5403
CCDC148	-0.234849	0.175951	-1.33474	0.181961	0.99347	0	1.36584	1.01714	0.721512	0.891513	0.980804	1.39262	0.506277	1.3301	1.24507	1.21175	0.902633	0.938765	1.29726	1.01239	1.57373
RANBP17	-0.207047	0.142638	-1.45155	0.146627	0.99347	0	6.68911	6.1876	5.85227	6.32164	5.39442	6.05485	5.31591	6.89232	5.1359	6.58383	6.59616	9.09119	6.69388	8.73185	6.63215
LY75	-0.261464	0.145489	-1.79713	0.0723146	0.99347	0	54.0732	87.0503	167.07	78.7773	47.2421	57.5817	55.9436	107.375	33.539	46.6792	75.2657	65.0218	77.5764	99.7835	92.7939
TBR1	-0.282501	0.16507	-1.71141	0.0870061	0.99347	0	61.3927	54.078	8.33748	0	49.8575	22.8268	33.2877	0	47.3903	45.252	65.6839	57.9564	46.1307	3.16371	55.2492
DPP4	-0.280877	0.170305	-1.64926	0.0990941	0.99347	0	3.50215	2.71237	1.52319	0.405233	3.81424	2.66414	1.6454	1.93469	4.98026	1.77723	3.88826	4.44678	5.13717	0.569468	3.6533
IFIH1	-0.216064	0.16535	-1.30671	0.191311	0.99347	0	8.26507	8.81522	62.9319	9.5635	5.72136	9.62722	6.83474	29.2621	6.84786	6.16645	11.2482	14.7238	12.0905	14.1734	8.31829
KCNH7	-0.233073	0.175756	-1.32612	0.1848	0.99347	0	19.2968	30.0904	2.80588	7.21315	19.834	7.56857	6.39175	7.37599	39.7643	40.2165	22.5658	26.8289	11.7273	4.11283	15.8497
COBLL1	-0.218105	0.161307	-1.35211	0.17634	0.99347	0	38.4536	57.1294	90.2692	60.5418	34.7096	45.1087	41.578	95.1624	51.2033	27.2374	70.5442	48.8652	75.4489	65.299	60.0828
LCP2	-0.274742	0.170371	-1.61261	0.106828	0.99347	0	3.15193	2.71237	36.6368	3.97129	1.79814	2.90633	3.10095	9.18976	2.3345	1.49449	1.4581	2.07516	3.73612	4.11283	3.6533
GALNT3	-0.203674	0.175989	-1.15731	0.247145	0.99347	0	4.51777	7.54379	5.29109	18.6407	3.75975	4.2384	3.48066	19.2259	2.72358	2.76009	12.7063	8.89356	7.67981	12.3385	7.92486
STK39	-0.237349	0.14908	-1.59209	0.111365	0.99347	0	66.6109	92.8141	76.5605	86.0715	46.7516	55.9468	74.1696	121.643	47.079	61.7183	91.4436	77.7692	80.5861	65.8052	98.7516
CERS6	-0.167177	0.142012	-1.1772	0.239115	0.99347	0	119.949	125.108	57.4805	86.882	117.696	88.2192	84.8647	60.2171	154.232	124.379	133.381	156.724	111.202	115.159	106.283
SPC25	-0.133948	0.116712	-1.14767	0.251103	0.99347	0	0.0350215	0.339047	0.0801681	0.0810466	0.108978	0.121097	0.0632846	0.120918	0.0778166	0.188494	0	0.247043	0.155672	0.189823	0.168614
DOCK2	-0.16093	0.140374	-1.14644	0.251613	0.99347	0	7.63469	5.59427	8.25731	8.26676	5.66687	5.93376	7.34102	19.9514	6.69223	5.23744	5.34636	5.682	7.93926	10.0606	6.63215
DHRS9	-0.134102	0.121998	-1.09921	0.271676	0.99347	0	0.140086	0.0847617	0.721512	0	0.108978	0.181646	0.126569	0.483671	0.0778166	0.0403916	0	0.0494087	0.363234	0	0.224819
KLHL41	0.236957	0.171529	1.38144	0.167144	0.99347	0	0.525322	0.169523	0.641344	7.45629	0.926315	0.84768	0.569562	0.241836	0.778166	0.336596	0.902633	0.345861	0.726468	0.44292	0.84307
UBR3	-0.190686	0.123186	-1.54795	0.121635	0.99347	0	196.05	237.587	105.18	165.659	178.397	157.487	162.642	169.043	228.158	257.523	218.576	234.938	192.41	164.26	192.108
ERICH2	0.222827	0.174986	1.2734	0.202875	0.99347	0	1.26077	0.762855	2.16454	1.37779	2.12507	1.63481	1.01255	1.08826	1.4007	0.875151	1.73583	1.43285	1.50483	4.93539	0.95548
GAD1	0.146017	0.124012	1.17744	0.239019	0.99347	0	300.449	294.971	130.353	317.379	275.442	269.683	373.822	34.8243	315.858	344.904	292.175	250.7	209.327	460.447	279.562
DLX1	0.226122	0.169994	1.33017	0.183461	0.99347	0	6.79417	5.00094	1.52319	0.0810466	10.244	5.20717	5.7589	0.241836	5.75843	5.15666	4.5826	3.95269	4.67015	9.11149	3.5971
DLX2	0.270261	0.173267	1.55979	0.118809	0.99347	0	3.22198	2.11904	1.04218	0	3.70526	2.90633	2.97438	0	2.02323	2.32925	2.22186	1.43285	1.71239	3.48008	1.51753
RAPGEF4	-0.231245	0.149903	-1.54263	0.122921	0.99347	0	301.745	263.355	92.3536	161.931	329.768	179.042	174.349	67.2303	263.72	267.338	304.395	342.451	313.263	207.856	294.175
SLIT3	-0.196827	0.169454	-1.16154	0.245422	0.99347	0	85.2423	51.8742	15.6328	78.8584	98.2983	46.8646	39.806	45.3442	97.8155	71.8701	57.7685	94.9635	75.8121	55.4283	50.0784
LOC102901678	-0.200322	0.167745	-1.19421	0.232396	0.99347	0	5.49838	6.35713	5.29109	5.99745	5.66687	2.60359	4.1135	9.55251	5.1359	4.64503	4.166	6.07727	4.72204	15.8818	3.82192
CDCA7	-0.202185	0.175986	-1.14887	0.250611	0.99347	0	2.94181	2.2038	0.240504	0.0810466	3.59628	1.15042	0.94927	0.483671	1.32288	1.35985	1.31923	2.32221	1.91995	1.83495	2.07957
GPR155	-0.216637	0.133342	-1.62467	0.104232	0.99347	0	51.2715	60.1808	38.4005	65.972	52.0371	37.8428	45.3751	53.0829	49.7248	51.0953	56.1021	68.2828	52.8246	49.5437	60.8135
PANK3	-0.200117	0.171153	-1.16923	0.242311	0.99347	0	38.7338	40.6009	34.3119	23.2604	34.7096	15.9848	19.4917	47.2789	41.0093	40.3512	46.798	43.6773	34.7667	37.5849	28.271
WIPF1	-0.251602	0.172332	-1.45999	0.144294	0.99347	0	12.1875	18.6476	60.4467	36.9573	15.9653	10.1116	14.5555	57.1941	13.2288	13.0599	27.2873	26.7795	29.5776	40.6221	22.2571
LOC102902401	0.237058	0.158557	1.4951	0.134888	0.99347	0	7.4946	11.3581	5.61176	4.78175	13.9492	8.65844	8.10043	4.59488	7.78166	8.22642	14.2338	7.51012	8.14682	5.12522	10.7351
HNRNPA3	-0.131817	0.101932	-1.29319	0.195946	0.99347	0	269.736	347.947	329.25	312.111	282.09	271.076	295.666	305.076	266.288	282.202	314.047	320.712	319.802	333.455	356.113
AGPS	-0.177746	0.145092	-1.22506	0.220554	0.99347	0	26.8265	33.6504	28.5398	34.2827	25.9913	19.8599	21.4535	46.0697	30.8932	30.8592	37.1468	32.4615	30.823	36.8256	29.8447
TENM2	0.257287	0.163783	1.5709	0.116205	0.99347	0	120.894	72.6408	34.7128	36.3899	135.133	74.5352	122.076	76.541	188.316	146.379	173.791	98.1256	102.588	124.903	66.6025
LOC105260861	-0.156414	0.131619	-1.18838	0.234683	0.99347	0	24.2349	27.378	10.502	29.501	31.3857	21.7369	23.1622	17.2913	35.4844	29.4724	30.8284	35.426	32.2759	27.9672	29.7885
SESTD1	-0.154441	0.12278	-1.25787	0.208439	0.99347	0	35.6869	37.8037	21.3247	44.4946	40.2674	35.4814	30.1235	31.6805	41.3984	41.1725	43.2569	46.0983	48.4658	39.4831	39.9615
ZNF385B	-0.243301	0.163428	-1.48874	0.136557	0.99347	0	29.6982	42.0418	9.86067	17.0198	15.148	22.7057	29.8704	27.3274	29.6481	30.5226	36.5219	34.0426	25.2707	10.7566	38.2192
SSFA2	-0.239054	0.136772	-1.74783	0.0804931	0.99347	0	83.4562	114.259	186.471	101.308	67.5665	71.8711	74.9923	203.021	80.1511	76.8248	97.7621	84.9829	103.677	115.222	104.428
ITGAV	-0.217569	0.132176	-1.64606	0.0997521	0.99347	0	115.991	177.406	536.164	207.479	151.752	133.328	140.175	325.269	114.39	142.636	133.173	181.626	182.395	170.018	194.805
COL5A2	0.207579	0.169586	1.22403	0.22094	0.99347	0	8.44018	16.02	15.4724	19.5322	25.9913	18.6489	11.2647	32.2851	18.9872	21.0575	20.7605	14.2791	20.0817	23.3482	12.4212
SLC40A1	-0.187017	0.160947	-1.16198	0.245244	0.99347	0	9.59589	13.9857	7.05479	10.7792	9.91702	7.38692	9.61927	23.579	10.3496	22.7943	8.74859	12.0557	11.6235	10.6301	10.0606
ANKAR	-0.255008	0.173703	-1.46807	0.142084	0.99347	0	2.2764	1.44095	1.68353	2.51245	1.85263	1.45316	2.02511	1.20918	2.8014	1.7503	3.19393	3.06334	3.321	1.83495	3.25987
PMS1	-0.164786	0.121946	-1.3513	0.176598	0.99347	0	10.0862	11.2733	14.0294	13.2106	10.8978	9.99051	9.80912	12.8173	11.2056	11.2289	11.7342	12.3522	14.218	14.2367	12.1964
HIBCH	-0.232737	0.134999	-1.72399	0.0847093	0.99347	0	18.2812	18.2238	26.3753	27.3938	15.6384	15.6821	18.9854	30.3504	15.3299	14.7429	16.3168	14.6744	24.6999	23.1584	24.0556
MFSD6	-0.213691	0.133876	-1.59619	0.110447	0.99347	0	120.019	143.332	56.1978	121.327	131.101	77.8049	98.724	143.65	122.717	126.049	136.089	136.121	126.457	103.643	127.809
TMEM194B	-0.203172	0.162401	-1.25106	0.210914	0.99347	0	2.4515	4.23809	4.24891	3.72815	3.81424	3.33017	3.03766	4.95763	3.57956	2.59852	3.81883	5.28673	4.61826	4.80884	4.66499
STAT1	-0.205793	0.14818	-1.38881	0.164891	0.99347	0	329.412	208.175	328.93	183.571	173.003	253.396	167.198	445.582	176.488	177.817	229.616	242.498	254.783	295.048	243.479
RFTN2	-0.147421	0.129658	-1.137	0.25554	0.99347	0	32.5	41.3637	66.3791	43.6031	29.86	34.7549	30.3766	61.789	28.5587	27.1701	41.7988	34.2402	45.3005	50.1765	41.4228
SATB2	-0.278993	0.154464	-1.8062	0.0708878	0.99347	0	40.1346	41.0247	8.49781	0.162093	20.1065	27.4285	28.6047	0.362754	55.172	41.6841	43.8818	46.1477	32.1722	0.189823	32.7111
SPATS2L	0.24242	0.147255	1.64626	0.0997096	0.99347	0	35.2316	31.4466	45.1346	18.8839	37.9789	56.3707	38.8568	24.4254	45.6783	45.7367	26.3152	31.2263	29.9928	25.4995	34.3411
AOX1	0.203474	0.173996	1.16942	0.242235	0.99347	0	2.73168	5.33999	1.28269	7.61839	4.03219	3.45127	4.17679	2.78111	1.4007	1.14443	9.99839	1.7293	2.7502	0.696017	3.09126
FAM126B	-0.253897	0.173813	-1.46075	0.144084	0.99347	0	55.5091	56.8751	19.6412	38.8213	38.7962	18.104	26.896	29.504	64.8212	57.2752	60.6153	63.3419	37.3612	31.8902	36.4206
NDUFB3	0.170179	0.149842	1.13573	0.256071	0.99347	0	8.05494	13.4771	14.0294	14.0211	11.0068	16.3481	11.8342	14.6311	9.10454	10.448	10.5539	9.88173	10.6376	10.0606	12.4212
MPP4	-0.241831	0.169585	-1.42602	0.153862	0.99347	0	0.420258	1.1019	0.962017	0.810466	0.980804	0.544937	0.253139	1.08826	1.32288	0.228886	0.4166	0.988173	0.674577	0.696017	0.899275
GABRB2	-0.263179	0.174788	-1.5057	0.132143	0.99347	0	129.229	137.483	16.8353	71.159	74.3231	38.63	55.4374	18.2586	136.646	141.222	141.436	117	81.3644	65.8685	81.4406
WDR12	0.132619	0.104906	1.26417	0.20617	0.99347	0	40.4849	39.5837	44.7338	44.4946	45.4984	56.4918	46.3876	43.4095	36.1847	42.3977	40.4796	40.5645	42.1351	48.3415	48.3922
CARF	-0.167286	0.153756	-1.088	0.276597	0.99347	0	9.70095	8.22189	6.09277	8.18571	9.09968	6.41814	6.01204	7.61783	8.55983	8.57648	11.1093	11.611	9.54787	13.0978	8.03727
NBEAL1	-0.223979	0.154362	-1.45099	0.146781	0.99347	0	29.243	40.4313	49.143	29.501	31.0588	21.5553	23.8583	44.4978	49.7248	29.1627	42.5626	43.6279	38.6585	48.215	31.6432
PARD3B	0.193101	0.158432	1.21882	0.222911	0.99347	0	8.9655	8.89998	18.5188	5.75431	14.93	8.65844	11.2647	15.3566	9.96052	11.5924	7.29049	8.0042	10.5857	16.1349	6.46354
INO80D	-0.232624	0.17506	-1.32882	0.183907	0.99347	0	3.43211	3.55999	4.81008	1.94512	3.54179	1.39262	1.70869	3.3857	3.65738	3.08322	4.3743	4.15033	3.63234	6.96017	2.58542
ADAM23	-0.227549	0.168884	-1.34736	0.177863	0.99347	0	152.799	330.486	81.7714	216.232	173.984	112.984	184.411	190.204	188.005	262.639	250.446	249.267	160.446	173.118	287.094
LOC102900246	-0.2416	0.166083	-1.45469	0.145754	0.99347	0	0.875537	0.339047	0.160336	0.648373	0.653869	0.42384	0.379708	0.241836	0.389083	0.228886	0.486033	0.296452	1.34915	0.506194	0.786866
PLEKHM3	-0.175717	0.1595	-1.10168	0.270602	0.99347	0	88.8846	97.0522	38.4005	70.9158	87.1281	42.1418	59.804	77.2665	98.9827	84.1087	99.0119	93.5306	73.3214	91.9375	68.9631
TRNAQ-CUG	0.0586609	0.0483568	1.21308	0.225097	0.99347	0	0	0	0	0	0.0544891	0	0.0632846	0	0	0	0.138867	0	0	0	0
CC1H2orf80	-0.229031	0.137513	-1.66552	0.0958081	0.99347	0	18.7365	16.02	7.7763	4.13338	12.0966	17.8618	16.8337	2.90203	14.7073	9.16889	10.415	15.5143	15.671	11.1995	18.8848
IDH1	0.114258	0.097708	1.16939	0.242248	0.99347	0	36.9827	36.0237	25.1728	40.4423	43.8637	38.63	37.0215	54.1712	34.2393	33.7943	40.6185	35.3766	32.2759	44.1022	42.0411
PTH2R	0.207174	0.174656	1.18618	0.235551	0.99347	0	0.980602	1.01714	1.84387	0.48628	1.47121	1.63481	1.26569	1.81377	1.78978	1.4137	1.52753	2.17398	0.518906	10.0606	0.786866
MAP2	-0.16695	0.147304	-1.13337	0.25706	0.99347	0	2116.17	2311.11	799.596	895.728	2328.05	1252.39	1429.35	1033.85	2488.73	2056.98	2252.9	2269.54	1955.7	1940.94	1934.34
UNC80	-0.217301	0.173655	-1.25133	0.210812	0.99347	0	461.268	479.412	69.185	121.246	362.679	133.933	251.05	114.267	466.9	383.868	514.431	440.626	319.698	259.424	290.353
RPE	-0.189007	0.122212	-1.54655	0.121972	0.99347	0	9.94611	12.8838	17.4766	11.1034	9.64457	9.44557	9.36613	16.5657	10.9721	10.0171	10.9705	11.117	12.0386	16.0717	12.1964
KANSL1L	-0.161608	0.143959	-1.1226	0.261608	0.99347	0	12.7828	16.2742	13.3881	13.859	13.0774	8.96118	12.6569	23.8208	12.5285	11.4173	17.2889	13.9827	15.2039	21.5132	16.8052
LANCL1	-0.198595	0.128081	-1.55054	0.121011	0.99347	0	307.524	363.712	160.256	283.339	340.175	255.757	250.67	203.747	313.834	361.962	364.039	366.81	340.61	306.058	422.828
LOC102901679	-0.16517	0.116734	-1.41492	0.157091	0.99347	0	0.24515	0.423809	0.160336	0	0.272446	0	0	0.120918	0.311266	0.107711	0.0694333	0.345861	0.103781	0.253097	0.0562047
VWC2L	-0.291409	0.174691	-1.66814	0.0952879	0.99347	0	5.39331	5.93332	1.28269	1.2157	2.07059	2.84578	2.97438	0.725507	3.7352	3.37943	6.17956	5.63259	2.85398	6.70707	5.39565
BARD1	0.192598	0.175763	1.09578	0.273175	0.99347	0	2.66163	2.71237	3.36706	5.34908	2.9969	3.9962	1.13912	2.17652	1.71197	2.63892	4.30486	2.02576	1.76428	3.66991	3.03505
PECR	-0.18602	0.168451	-1.1043	0.269463	0.99347	0	1.99623	2.03428	4.0084	4.05233	1.85263	2.17975	1.07584	4.59488	2.8014	1.64259	1.73583	2.42102	1.6605	2.97389	2.19198
SLC11A1	0.233803	0.144644	1.6164	0.106008	0.99347	0	0.140086	0.423809	10.7425	0.405233	0.163467	0.605485	0.8227	0.967343	0.4669	0.269277	0.277733	0.197635	0.363234	0.253097	0.112409
RNF25	0.14592	0.119749	1.21855	0.223015	0.99347	0	28.5075	23.9876	34.3119	36.471	34.1647	40.3859	31.3259	29.7458	26.4576	27.4932	27.8427	27.8665	30.5635	35.8765	35.2403
PRKAG3	-0.287601	0.173499	-1.65765	0.0973875	0.99347	0	3.60721	2.37333	2.56538	3.80919	2.5065	3.75401	4.68306	1.69285	2.8014	1.87148	2.77733	4.34796	4.72204	7.52964	6.74456
FAM134A	0.163837	0.124223	1.3189	0.187204	0.99347	0	284.83	236.824	162.42	219.717	246.781	333.32	384.644	173.517	240.375	258.654	250.724	238.002	261.529	233.419	268.321
ADRA1B	-0.266523	0.151307	-1.76147	0.0781586	0.99347	0	20.6277	22.7161	7.69613	17.5871	13.7857	19.7994	21.7066	5.56222	19.3763	18.2031	17.4972	33.005	17.1239	11.0097	20.9643
ABCB6	0.124894	0.114726	1.08862	0.27632	0.99347	0	43.2515	33.3114	22.2066	36.6331	54.4891	51.2846	42.2741	28.5366	53.3822	42.1688	40.8268	41.4539	44.3664	41.3814	42.0973
DNPEP	0.16776	0.135314	1.23979	0.215055	0.99347	0	32.0447	32.2094	61.8897	36.0658	32.5845	46.1985	43.793	40.8702	23.9675	30.4283	26.7318	26.6807	30.5117	37.3951	35.5214
CHPF	0.212997	0.15222	1.39927	0.161731	0.99347	0	96.8695	58.4856	61.2484	101.714	92.7404	121.945	89.8642	72.4298	83.9641	98.0438	67.142	65.1206	68.1323	83.7118	63.8485
TMEM198	0.234693	0.133097	1.76333	0.0778455	0.99347	0	39.9245	29.0733	20.523	18.3976	39.2322	50.2553	40.3756	14.9938	43.3438	47.9044	35.4804	33.1038	27.8652	21.8296	28.7768
OBSL1	0.234415	0.13782	1.70087	0.0889666	0.99347	0	117.672	81.2865	66.9403	108.197	123.036	130.543	134.48	86.2144	116.881	116.88	99.0813	81.129	96.4646	122.436	81.9464
STK11IP	0.202117	0.132181	1.52909	0.126242	0.99347	0	19.1217	15.8504	13.8691	13.859	27.517	23.4323	26.2631	18.7423	18.676	21.3267	16.8723	19.22	21.327	19.7416	18.8286
CUL3	-0.101932	0.0925853	-1.10095	0.270917	0.99347	0	128.704	152.232	114.4	122.461	124.508	123.701	129.67	117.411	134.545	137.951	143.449	141.753	126.821	110.414	150.123
DOCK10	-0.222615	0.164036	-1.3571	0.174748	0.99347	0	63.1438	81.6255	65.9783	132.43	69.746	51.8295	80.1184	185.851	63.8874	54.2055	113.246	101.238	130.557	166.158	87.5107
NYAP2	-0.259152	0.173705	-1.49191	0.135724	0.99347	0	21.188	12.0362	11.1434	5.34908	12.3145	7.50802	6.89803	4.35304	23.8119	14.8641	14.8587	14.4273	12.8689	14.1734	7.13799
RHBDD1	-0.30312	0.174821	-1.73389	0.0829375	0.99347	0	1.99623	3.13618	8.73832	3.56605	0.926315	1.877	2.53139	6.04589	2.17886	2.15422	2.9162	2.91511	3.94368	3.48008	2.86644
MFF	0.117568	0.0959349	1.22549	0.220389	0.99347	0	138.545	151.045	159.374	210.235	152.406	180.495	150.744	143.771	120.849	139.135	156.641	136.22	129.934	145.974	169.851
AGFG1	-0.171004	0.114204	-1.49735	0.134301	0.99347	0	69.9379	77.3027	89.0667	94.9867	66.8581	58.4293	64.7402	73.1553	79.762	75.3707	79.1539	87.898	79.2888	67.1973	67.6704
LOC101088772	0.21404	0.168486	1.27037	0.203952	0.99347	0	2.41648	2.71237	1.84387	3.16082	3.86873	2.66414	2.53139	7.98058	4.82463	1.33292	3.5411	3.4092	1.55672	1.64513	2.64162
DAW1	0.289952	0.166754	1.7388	0.0820696	0.99347	0	3.01185	2.62761	5.93244	1.78303	5.17646	4.05675	2.27825	1.69285	1.94541	4.02569	3.05506	2.12457	2.7502	5.88451	2.52921
LOC101093955	0.212223	0.175718	1.20775	0.227145	0.99347	0	3.92241	3.47523	25.6538	4.29547	2.5065	7.81076	7.78401	18.1377	4.51336	4.06608	2.98563	5.18791	4.04746	5.88451	3.48469
LOC102899378	-0.193381	0.146823	-1.3171	0.187804	0.99347	0	0.420258	0.254285	0.881849	2.18826	0.163467	0.42384	0.379708	0.604589	0.23345	0.498163	0.486033	0.197635	0.518906	1.01239	1.96716
HTR2B	0.224858	0.169301	1.32815	0.184127	0.99347	0	0.735451	1.52571	0.721512	0.72942	0.871826	2.05865	0.632846	3.14386	1.8676	0.727048	1.11093	0.839947	0.363234	0.506194	0.562047
PDE6D	-0.142054	0.118213	-1.20168	0.229489	0.99347	0	21.153	24.4961	15.9534	24.6382	22.504	18.6489	16.9603	23.2162	22.489	22.4846	23.399	22.8268	24.0253	24.1075	22.0884
EFHD1	-0.274078	0.175987	-1.55737	0.119382	0.99347	0	15.4445	21.2752	57.721	93.2036	18.8532	21.7975	27.5921	83.0706	10.9721	13.2888	37.6328	33.9438	65.1227	71.057	44.4579
NGEF	-0.125068	0.0949085	-1.31778	0.187578	0.99347	0	448.205	450.254	159.615	21.5584	366.058	412.457	388.315	71.3415	359.824	521.496	383.758	442.405	351.092	232.659	411.755
INPP5D	-0.160244	0.133709	-1.19845	0.230742	0.99347	0	19.577	17.9695	14.8311	18.2355	14.5486	16.6508	20.5675	29.9876	14.5517	12.5348	14.3727	14.5756	21.3789	24.234	16.749
HJURP	0.170936	0.0940723	1.81707	0.0692068	0.99347	0	0	0	0.641344	0.0810466	0.272446	0.302743	0.189854	0.362754	0.155633	0.107711	0	0.0988173	0	0.0632743	0.0562047
ARL4C	0.154791	0.132587	1.16747	0.243022	0.99347	0	63.8442	67.8094	51.9489	150.098	67.1306	82.1644	61.8924	83.7961	79.6842	84.5126	64.2952	48.6675	45.1448	62.515	73.3471
AGAP1	-0.214936	0.119549	-1.79789	0.0721944	0.99347	0	197.696	177.83	133.56	187.947	189.241	135.084	164.034	189.236	195.32	153.623	192.191	196.646	227.644	224.371	172.324
LOC102902051	-0.122041	0.0852756	-1.43114	0.15239	0.99347	0	0	0.0847617	0.160336	0.162093	0.0544891	0	0	0	0.0778166	0.0269277	0	0.0988173	0.103781	0.189823	0.112409
GBX2	-0.15189	0.116181	-1.30735	0.191093	0.99347	0	0.0350215	0.0847617	0.320672	5.18699	0	0.121097	0.126569	0	0	0.107711	0.0694333	0.197635	0.155672	1.64513	0.337228
LRRFIP1	0.150787	0.121293	1.24317	0.213806	0.99347	0	44.6874	45.2628	71.2694	42.3064	49.5306	49.7709	66.259	47.5207	40.4646	42.3034	43.1875	42.442	52.15	58.592	41.0294
HES6	0.191176	0.161733	1.18205	0.237187	0.99347	0	13.9386	8.89998	5.5316	7.21315	12.3145	17.8618	11.9608	8.34333	11.1278	10.5557	8.40143	7.51012	9.08085	8.09911	10.0044
NIPAL4	-0.275485	0.172992	-1.59248	0.111278	0.99347	0	1.89116	1.35619	3.92823	5.51117	2.07059	0.484388	1.96182	8.58517	1.4007	1.02325	2.9162	2.8657	3.58045	4.61902	3.14746
ASB1	-0.173203	0.121595	-1.42442	0.154325	0.99347	0	156.371	122.481	62.2104	145.722	138.566	105.294	114.039	106.77	129.098	127.839	133.173	135.577	146.28	171.22	111.791
CYFIP2	-0.164746	0.133319	-1.23573	0.216558	0.99347	0	1234.02	1143.94	494.797	632.407	1191.79	721.194	924.715	607.37	1225.92	1210.37	1118.5	1186.8	1075.33	711.772	897.251
ANKMY1	0.183696	0.165705	1.10857	0.267615	0.99347	0	4.16756	3.13618	6.33328	4.29547	5.013	6.59979	7.8473	2.66019	6.53659	4.71235	5.06863	5.08909	5.08528	7.71946	4.49637
RNPEPL1	0.198738	0.154666	1.28495	0.19881	0.99347	0	23.2193	16.2742	27.5778	32.7428	26.6997	36.6924	31.9587	37.1218	33.1499	25.9987	24.8571	22.4809	28.9031	27.5243	20.5147
LOC101094870	-0.166109	0.128595	-1.29172	0.196453	0.99347	0	2.55657	0.423809	0.40084	0.0810466	0.817337	0.0605485	0.0632846	3.14386	0.0778166	1.65605	0.624899	0.197635	0.363234	0.0632743	0.449637
LOC102902622	0.211684	0.1591	1.33051	0.18335	0.99347	0	0.805494	0.932379	0.881849	0.324187	2.66997	0.968777	0.442993	1.3301	0.855983	0.76744	1.38867	0.74113	0.622687	4.36592	0.168614
SNED1	-0.147456	0.135118	-1.09132	0.275134	0.99347	0	26.126	25.0047	18.1981	18.4786	22.1771	19.7994	30.9462	29.7458	43.8886	23.077	27.2873	31.2757	24.7518	23.1584	25.3483
FARP2	0.234943	0.156195	1.50416	0.132539	0.99347	0	14.3238	11.3581	15.3121	13.0485	24.1932	11.5042	20.4409	16.6867	21.5552	12.8311	17.6361	16.206	11.8829	23.2217	14.4446
BOK	0.252482	0.169018	1.49381	0.135224	0.99347	0	43.6368	25.0047	29.6622	26.5833	29.9145	62.0622	41.7046	18.9841	27.6249	28.5434	29.8563	26.5325	22.2611	27.9672	24.1118
THAP4	0.207502	0.147072	1.41089	0.158278	0.99347	0	26.2661	16.7828	19.3205	26.5023	24.4111	32.0302	27.9718	25.1509	17.4309	20.3708	18.8164	16.7989	19.7184	21.9562	20.8519
ATG4B	0.250228	0.141768	1.76505	0.0775546	0.99347	0	67.6966	56.1123	94.8388	106.982	72.307	108.806	95.6231	75.2109	93.769	78.6962	83.0422	65.7629	62.5281	63.4008	71.8858
PDCD1	0.227025	0.148231	1.53157	0.12563	0.99347	0	0.350215	0.423809	7.29529	0.810466	0.217956	1.63481	0.8227	2.78111	0.544716	0.17503	0.2083	0.148226	0.570796	0.696017	0.281023
SLC25A15	-0.157744	0.135656	-1.16282	0.244903	0.99347	0	16.7403	15.5114	8.65815	24.8813	19.1257	12.7152	12.5304	22.0071	15.719	15.1199	17.6361	18.0342	20.7043	22.3991	17.5359
PRMT2	0.104691	0.0898473	1.16521	0.243935	0.99347	0	127.233	107.478	108.467	157.879	129.466	152.946	140.492	184.521	138.903	130.936	137.964	125.251	138.963	186.849	132.137
DIP2A	-0.197332	0.149538	-1.31961	0.186966	0.99347	0	107.866	96.2045	84.417	130.161	123.527	70.4179	83.156	119.951	98.3602	79.3425	130.257	111.565	140.156	133.319	116.906
SGCD	-0.208898	0.175592	-1.18967	0.234174	0.99347	0	1.82112	2.96666	1.7637	1.45884	2.72446	0.84768	1.07584	3.26478	1.55633	3.56792	1.73583	3.06334	1.76428	2.91062	2.19198
PCBP3	0.300059	0.170507	1.75981	0.0784409	0.99347	0	21.5032	12.8838	11.3037	48.628	35.7993	14.8949	27.2124	37.8473	15.0964	12.9657	13.2618	16.2555	14.3737	7.65619	13.6015
SLC19A1	0.167253	0.137153	1.21946	0.222668	0.99347	0	10.5415	9.23903	8.81849	14.6694	12.9684	13.2601	13.2898	11.9709	11.2056	10.9057	8.54029	10.5735	9.23652	11.8956	9.10516
POFUT2	0.23923	0.146653	1.63126	0.102836	0.99347	0	24.6201	20.4276	36.3161	23.4225	26.3727	41.2336	32.5283	18.6214	28.4031	27.2105	20.9688	20.9493	24.2329	22.2093	23.7184
MRPL22	0.178093	0.151308	1.17702	0.239186	0.99347	0	10.6816	11.6971	19.3205	16.0472	12.8049	19.315	14.9985	15.7193	10.5052	10.3537	12.984	11.6604	14.5294	14.8062	17.3672
PTTG1IP	0.144102	0.124306	1.15926	0.246351	0.99347	0	77.8878	80.6084	216.213	89.5565	71.8711	102.388	106.761	173.154	52.6818	84.3241	81.1675	68.3322	89.9264	106.048	71.661
TRPM2	0.170049	0.135121	1.2585	0.208212	0.99347	0	117.777	100.782	82.0921	99.7684	109.469	96.1511	141.061	74.3645	136.101	141.694	140.88	94.2717	92.8322	83.0158	86.499
CC2H21orf2	0.243579	0.158606	1.53574	0.124601	0.99347	0	50.536	30.599	37.9195	39.6318	45.3349	70.539	46.8939	37.0009	39.1417	42.7477	38.466	28.9535	36.0121	27.5243	35.1841
PFKL	0.20319	0.170055	1.19485	0.232147	0.99347	0	202.985	92.5598	97.5645	98.958	182.048	251.155	174.096	100.12	173.764	136.591	119.078	102.523	157.125	150.276	101.674
CBS	0.206001	0.139553	1.47615	0.139904	0.99347	0	18.8766	19.919	49.143	40.037	17.4365	24.3405	28.4781	39.0565	30.5041	34.1309	19.0942	21.6904	16.3455	33.8517	15.7373
RSPH1	0.210535	0.160899	1.30849	0.190706	0.99347	0	3.78232	3.39047	5.7721	3.6471	6.59318	6.3576	5.82219	5.19947	12.295	6.3684	6.45729	4.74323	6.12309	5.75796	4.49637
LOC102901291	-0.27759	0.157748	-1.75971	0.0784573	0.99347	0	5.95365	5.7638	2.24471	2.18826	5.77584	4.2384	4.80963	1.93469	4.74681	6.11259	2.9162	6.07727	4.15125	4.11283	7.08179
PCP4	-0.197529	0.165931	-1.19042	0.233879	0.99347	0	42.9364	53.6542	32.3077	637.27	71.1083	34.3916	12.2139	82.1032	28.9478	20.8017	61.7262	130.192	45.9751	76.815	76.0449
HMGN1	0.211116	0.139932	1.5087	0.131376	0.99347	0	17.966	23.9028	59.164	27.1506	29.2606	31.788	23.352	44.8605	21.633	21.4075	18.6081	19.1706	22.6243	38.3442	24.5052
SAP30L	-0.198332	0.146262	-1.35601	0.175098	0.99347	0	34.9515	49.8399	48.5818	54.3013	36.2897	26.823	35.566	73.2762	28.4031	26.4161	51.7278	40.2187	47.9988	77.8906	50.809
PSMG1	-0.165144	0.133256	-1.2393	0.215235	0.99347	0	20.8728	25.259	19.1602	24.8003	21.4687	24.28	19.555	22.7326	19.3763	16.4798	19.233	22.1351	22.6243	26.3854	32.8235
ETS2	-0.154546	0.138854	-1.11301	0.265705	0.99347	0	40.5199	43.5675	52.8307	13.5348	33.0204	25.2487	31.136	20.3142	30.6597	32.8787	33.814	27.3724	31.3938	26.765	28.552
ERG	-0.223635	0.155731	-1.43603	0.150994	0.99347	0	5.14816	5.84856	7.05479	3.40396	5.28544	4.05675	2.97438	5.92498	4.43555	2.5716	3.3328	3.90328	4.35881	2.97389	4.44017
KCNJ6	-0.229163	0.169487	-1.3521	0.176344	0.99347	0	9.87606	11.019	2.24471	4.78175	8.0099	4.78333	5.63233	1.93469	16.8862	13.8274	12.7757	11.9075	7.47224	4.49247	10.6789
HLCS	-0.170258	0.132605	-1.28395	0.199158	0.99347	0	23.0441	24.3266	15.5526	19.127	16.9461	16.9536	21.3902	24.7882	16.7306	17.5434	24.3016	21.0975	18.0579	24.1708	27.4279
SIM2	0.107884	0.0942491	1.14467	0.252345	0.99347	0	0.070043	0.0847617	0.160336	0.0810466	0.108978	0.121097	0.0632846	0	0	0.0134639	0.138867	0.0494087	0.0518906	0.189823	0
GALNT10	-0.129681	0.112338	-1.15439	0.248342	0.99347	0	32.9202	33.0571	54.2738	46.7639	35.7993	27.0652	27.1491	72.7926	27.9362	30.2264	30.4118	34.2896	35.3375	56.8836	32.4301
GART	-0.131834	0.119477	-1.10343	0.269842	0.99347	0	53.8981	50.0094	44.9743	48.7901	48.9857	40.5675	43.0968	53.0829	50.7364	43.0843	52.9082	40.1692	53.7586	59.6676	59.4646
TMEM50B	-0.179348	0.123223	-1.45547	0.145538	0.99347	0	23.5344	32.379	32.3879	36.7141	25.1195	24.5827	20.0612	37.3636	25.9129	22.9289	26.3846	25.2478	25.7896	31.827	32.5425
IFNAR1	-0.175237	0.103037	-1.70071	0.088998	0.99347	0	170.765	181.136	247.88	202.617	176.926	145.801	154.288	277.265	219.209	154.552	184.345	210.036	197.859	175.523	174.347
PAXBP1	-0.18815	0.13252	-1.41979	0.15567	0.99347	0	19.7871	31.2771	37.9997	23.2604	24.0842	21.192	24.8076	21.1606	32.3717	24.6523	28.6759	31.7698	30.5117	25.0566	28.4396
EVA1C	-0.202976	0.168329	-1.20583	0.227882	0.99347	0	9.63091	14.7485	29.9027	22.8552	6.32074	8.77954	13.6062	19.2259	9.57144	8.72458	15.6919	10.7217	17.3315	12.8447	13.7139
HUNK	0.128007	0.111326	1.14984	0.250211	0.99347	0	21.153	20.0885	17.9576	3.97129	24.1932	19.3755	23.9849	10.1571	28.014	24.6523	27.4956	21.2457	20.8081	10.377	19.6154
TIAM1	0.199743	0.175385	1.13888	0.254752	0.99347	0	116.482	77.0484	58.9235	130.323	261.166	73.4454	77.0807	65.5375	112.834	91.3388	100.539	103.758	104.196	91.368	70.0872
BACH1	-0.21408	0.1371	-1.56149	0.118409	0.99347	0	24.2349	29.4971	48.3413	29.1768	22.9944	15.8637	18.2893	40.7493	23.345	21.9057	27.4261	24.7043	22.3129	26.5119	23.5498
LTN1	-0.209819	0.142893	-1.46836	0.142005	0.99347	0	66.6809	75.6074	53.3118	62.0817	58.6303	41.8996	49.1722	68.6813	71.2022	64.7881	81.723	73.6189	65.3821	68.7158	62.3872
ADAMTS5	0.208804	0.157144	1.32874	0.183933	0.99347	0	4.83297	6.78094	19.08	13.0485	5.9938	5.81266	5.18934	12.3336	7.31476	12.1175	7.15163	5.08909	5.18906	6.01105	3.87812
APP	-0.0985678	0.0603705	-1.63271	0.102529	0.99347	0	2175.43	2029.87	1024.47	1766.49	2030.92	1894.81	2037.13	1518.85	1984.56	2015.49	2003.15	2098.44	2020.88	1699.8	2095.98
LOC102899467	0.086123	0.0600128	1.43508	0.151265	0.99347	0	0	0	0.0801681	0	0.0544891	0	0.126569	0	0	0.0538554	0.138867	0	0	0	0
NCAM2	-0.235963	0.149893	-1.57421	0.115438	0.99347	0	161.869	152.402	54.7548	77.1564	135.242	109.351	92.5222	117.29	206.292	203.95	176.499	205.886	139.845	151.415	135.903
BTG3	0.186038	0.150833	1.23341	0.217425	0.99347	0	15.7597	13.5619	68.0627	6.56478	14.5486	24.4011	15.8212	7.49691	17.5087	17.6107	12.1508	13.6862	15.4115	13.7938	11.803
NRIP1	-0.151733	0.120172	-1.26263	0.206723	0.99347	0	95.2935	107.308	114.64	69.3759	106.363	82.4671	93.8511	92.5022	123.184	125.577	113.871	131.032	119.867	106.807	105.665
FAT2	0.219176	0.174151	1.25854	0.208195	0.99347	0	1.82112	1.78	0.40084	1.37779	2.34303	1.39262	2.02511	87.3027	2.17886	2.92166	2.63846	1.82812	1.14159	2.59424	0.95548
RBM11	-0.254944	0.159394	-1.59946	0.109718	0.99347	0	5.63846	5.00094	2.56538	3.48501	3.54179	2.78523	3.79708	2.29744	3.03485	4.37575	5.06863	5.58318	4.30692	3.16371	4.21535
SLC36A2	0.152181	0.0926879	1.64186	0.100618	0.99347	0	0.070043	0.0847617	0	0.0810466	0.0544891	0.242194	0.379708	0	0	0.107711	0	0.0494087	0	0	0
POU1F1	-0.239901	0.175008	-1.3708	0.170436	0.99347	0	0.665408	0.932379	0.0801681	1.62093	0.926315	1.15042	0.506277	0.120918	0.778166	1.06364	0.4166	0.988173	1.50483	0.759291	1.1803
[truncated: 20,443 more rows]
